# Supplementary material for: Gut microbiome responds to alteration in female sex hormone status and exacerbates metabolic dysfunction
Source: Gut Microbes. 2023 Dec 28;16(1):2295429. doi: 10.1080/19490976.2023.2295429 (PMC10761013; doi:10.1080/19490976.2023.2295429)
Supplement: Ovx_microbiome_Cross_GutMicrobes_Submission_SuppTables5_6.xlsx [file KGMI_A_2295429_SM1877.xlsx]

## Sheet: Supplemental Tabl 5
Supplemental Table 5. Differential abundance analysis in cecal microbiota of donor mice using ANCOMBC
Phylum Level	ANCOM (OVX-SHM)						Relative Abundance				ANCOM (HFD-LFD)						Relative Abundance				ANCOM (global)				ANCOM (pairwise)
taxon	lfc_TrtOVX	se_TrtOVX	W_TrtOVX	p_TrtOVX	q_TrtOVX	diff_TrtOVX	mean_SHM	sd_SHM	mean_OVX	sd_OVX	lfc_DietHFD	se_DietHFD	W_DietHFD	p_DietHFD	q_DietHFD	diff_DietHFD	mean_LFD	sd_LFD	mean_HFD	sd_HFD	global_W	global_p_val	global_q_val	global_diff_abn	lfc_SHM-HFD_SHM-LFD	lfc_OVX-LFD_SHM-LFD	lfc_OVX-HFD_SHM-LFD	lfc_OVX-LFD_SHM-HFD	lfc_OVX-HFD_SHM-HFD	lfc_OVX-HFD_OVX-LFD	se_SHM-HFD_SHM-LFD	se_OVX-LFD_SHM-LFD	se_OVX-HFD_SHM-LFD	se_OVX-LFD_SHM-HFD	se_OVX-HFD_SHM-HFD	se_OVX-HFD_OVX-LFD	W_SHM-HFD_SHM-LFD	W_OVX-LFD_SHM-LFD	W_OVX-HFD_SHM-LFD	W_OVX-LFD_SHM-HFD	W_OVX-HFD_SHM-HFD	W_OVX-HFD_OVX-LFD	p_SHM-HFD_SHM-LFD	p_OVX-LFD_SHM-LFD	p_OVX-HFD_SHM-LFD	p_OVX-LFD_SHM-HFD	p_OVX-HFD_SHM-HFD	p_OVX-HFD_OVX-LFD	q_SHM-HFD_SHM-LFD
Bacteroidetes	0.0200658	0.210634	0.0952638	0.924105	0.924105	FALSE	0.190609	0.111563	0.15571	0.0679176	-1.06831	0.265875	-4.01809	5.87e-05	0.000411	TRUE	0.24682	0.0664382	0.102805	0.0456726	23.2983	7e-05	0.000422	TRUE	-1.2454	-0.124848	-1.01912	1.12056	0.226283	-0.894273	0.311511	0.304275	0.305029	0.384777	0.385373	0.379548	-3.99795	-0.410315	-3.34106	2.91222	0.587179	-2.35615	6.39e-05	0.681575	0.000835	0.00358864	0.557084	0.0184655	0.00134176
Actinobacteria	1.26199	0.442933	2.84917	0.00438332	0.0306832	TRUE	0.005732	0.00529987	0.0379541	0.0564781	-1.11991	0.492826	-2.27243	0.0230603	0.0538073	FALSE	0.0407464	0.0573991	0.00499938	0.00198618	22.165	0.000121	0.000422	TRUE	0.0538241	2.46791	0.246245	2.41409	0.192421	-2.22166	0.579987	0.573401	0.565737	0.641934	0.635097	0.629089	0.0928024	4.30399	0.435264	3.76065	0.302979	-3.53156	0.926061	1.68e-05	0.66337	0.000169	0.761906	0.000413	1
Verrucomicrobia	0.935333	0.755046	1.23878	0.215428	0.753999	FALSE	0.00187869	0.00740851	0.0106154	0.0301953	-1.87495	0.801468	-2.33939	0.0193152	0.0538073	FALSE	0.013146	0.031218	1.09e-05	3.09e-05	7.87372	0.09739	0.227243	FALSE	-1.04355	1.79891	-0.854466	2.84246	0.189082	-2.65338	1.08931	1.08329	1.06054	1.14259	1.12104	1.11519	-0.957987	1.66061	-0.805692	2.48774	0.168666	-2.37931	1	1	1	1	1	1	1
Fusobacteria	-0.113358	0.245617	-0.461523	0.644423	0.804053	FALSE	5.44e-05	0.000121	6.32e-06	2.61e-05	-0.0909751	0.299964	-0.303287	0.761671	0.761671	FALSE	2.26e-05	6.72e-05	3.63e-05	0.000106	0.587841	0.20158	0.352764	FALSE	0.123676	0.133474	-0.153448	0.00979823	-0.277124	-0.286922	0.365663	0.358571	0.357611	0.435972	0.435183	0.429241	0.338223	0.372238	-0.429091	0.0224744	-0.636798	-0.668439	1	1	1	1	1	1	1
Tenericutes	0.535161	0.618618	0.865091	0.386989	0.804053	FALSE	0.000687	0.00109979	0.0010285	0.0013234	0.734352	0.666216	1.10227	0.270343	0.37848	FALSE	0.000447	0.000775	0.00125512	0.00143015	4.4997	0.424634	0.594488	FALSE	-0.287724	-0.454734	1.25169	-0.16701	1.53941	1.70642	0.864073	0.857867	0.841699	0.920108	0.905052	0.899129	-0.332986	-0.530075	1.4871	-0.181511	1.70091	1.89786	1	1	1	1	1	1	1
Proteobacteria	0.129365	0.323447	0.399957	0.689188	0.804053	FALSE	0.000113	0.000378	4.6e-05	0.000101	-0.48068	0.375756	-1.27923	0.200815	0.351426	FALSE	0.000137	0.000383	2.28e-05	4.37e-05	1.81835	0.778101	0.778101	FALSE	-0.4388	0.203426	-0.310028	0.642226	0.128772	-0.513454	0.481004	0.474213	0.469608	0.546204	0.54221	0.536196	-0.91226	0.428976	-0.660186	1.1758	0.237495	-0.957588	1	1	1	1	1	1	1
Firmicutes	0.0824916	0.155	0.532203	0.594585	0.804053	FALSE	0.800926	0.112801	0.79464	0.112666	0.113105	0.210291	0.537848	0.590682	0.689129	FALSE	0.698681	0.0611293	0.890871	0.0459512	1.64389	0.701039	0.778101	FALSE	0.156591	0.15816	0.236972	0.00156812	0.0803811	0.078813	0.237817	0.230576	0.233415	0.314977	0.317061	0.311666	0.658453	0.685933	1.01524	0.00497854	0.253519	0.252876	1	1	1	1	1	1	1
Family Level	ANCOM (OVX-SHM)						Relative Abundance				ANCOM (HFD-LFD)						Relative Abundance				ANCOM (global)				ANCOM (pairwise)
taxon	lfc_TrtOVX	se_TrtOVX	W_TrtOVX	p_TrtOVX	q_TrtOVX	diff_TrtOVX	mean_SHM	sd_SHM	mean_OVX	sd_OVX	lfc_DietHFD	se_DietHFD	W_DietHFD	p_DietHFD	q_DietHFD	diff_DietHFD	mean_LFD	sd_LFD	mean_HFD	sd_HFD	global_W	global_p_val	global_q_val	global_diff_abn	lfc_SHM-HFD_SHM-LFD	lfc_OVX-LFD_SHM-LFD	lfc_OVX-HFD_SHM-LFD	lfc_OVX-LFD_SHM-HFD	lfc_OVX-HFD_SHM-HFD	lfc_OVX-HFD_OVX-LFD	se_SHM-HFD_SHM-LFD	se_OVX-LFD_SHM-LFD	se_OVX-HFD_SHM-LFD	se_OVX-LFD_SHM-HFD	se_OVX-HFD_SHM-HFD	se_OVX-HFD_OVX-LFD	W_SHM-HFD_SHM-LFD	W_OVX-LFD_SHM-LFD	W_OVX-HFD_SHM-LFD	W_OVX-LFD_SHM-HFD	W_OVX-HFD_SHM-HFD	W_OVX-HFD_OVX-LFD	p_SHM-HFD_SHM-LFD	p_OVX-LFD_SHM-LFD	p_OVX-HFD_SHM-LFD	p_OVX-LFD_SHM-HFD	p_OVX-HFD_SHM-HFD	p_OVX-HFD_OVX-LFD	q_SHM-HFD_SHM-LFD
Family:Turicibacteraceae	0.163699	0.400232	0.40901	0.682532	0.780037	FALSE	0.0157566	0.0188669	0.0110761	0.0134269	-5.81201	0.448399	-12.9617	2.01703e-38	4.84087e-37	TRUE	0.0272248	0.0126852	0.000282558	0.000694974	189.223	1.79686e-40	4.31247e-39	TRUE	-6.10563	-0.0977418	-5.62567	6.00789	0.479969	-5.52792	0.585545	0.579311	0.571029	0.634332	0.626777	0.620958	-10.4273	-0.168721	-9.85181	9.47121	0.765772	-8.90225	1.86146e-25	0.866016	6.73213e-23	2.76623e-21	0.443812	5.47251e-19	4.4675e-24
Family:Clostridiaceae	0.0494289	0.506761	0.0975388	0.922298	0.922298	FALSE	0.0198439	0.0282119	0.0204723	0.0261324	-5.60984	0.553482	-10.1355	3.8421e-24	4.61052e-23	TRUE	0.0409326	0.0251068	0.000624142	0.00114718	109.09	3.44468e-23	4.13361e-22	TRUE	-5.33161	0.359843	-5.50599	5.69145	-0.174387	-5.86584	0.745093	0.739051	0.72602	0.792517	0.780379	0.774613	-7.15563	0.486899	-7.5838	7.18149	-0.223464	-7.5726	8.32907e-13	0.62633	3.35578e-14	6.89578e-13	0.823174	3.65824e-14	1.7491e-11
Family:Bifidobacteriaceae	1.70707	0.609679	2.79995	0.00511109	0.0613331	FALSE	0.00273926	0.00582956	0.0347751	0.0579273	-5.17726	0.655412	-7.89924	2.80611e-15	2.24489e-14	TRUE	0.0396878	0.0575472	0	0	93.6427	7.22787e-20	5.78229e-19	TRUE	-3.53892	3.37759	-3.34021	6.91651	0.198709	-6.7178	0.791273	0.785274	0.770886	0.838388	0.824927	0.819174	-4.47243	4.30116	-4.33295	8.24976	0.240881	-8.20069	7.7334e-06	1.69909e-05	1.47126e-05	1.58707e-16	0.809647	2.39011e-16	0.000170135
Family:Coriobacteriaceae	0.142632	0.206493	0.690734	0.489732	0.767966	FALSE	0.00299274	0.00246958	0.00317906	0.00252593	1.41071	0.259597	5.43422	5.50373e-08	3.30224e-07	TRUE	0.00105865	0.000427035	0.00499938	0.00198618	39.7735	2.38005e-08	1.42803e-07	TRUE	1.39924	0.163347	1.59166	-1.23589	0.192421	1.42832	0.313025	0.306131	0.306396	0.366027	0.366249	0.360375	4.47007	0.533586	5.19479	-3.37651	0.525384	3.96342	7.81954e-06	0.593628	2.04946e-07	0.000734119	0.599316	7.38835e-05	0.000179849
Family:Streptococcaceae	0.0893168	0.163064	0.547739	0.583871	0.767966	FALSE	0.126654	0.0817272	0.131002	0.0784492	1.00388	0.217935	4.60633	4.09829e-06	1.63932e-05	TRUE	0.0619367	0.0208054	0.191913	0.0575954	30.8925	1.79101e-06	8.59686e-06	TRUE	0.923388	0.0410032	1.12769	-0.882384	0.2043	1.08668	0.249098	0.241935	0.244353	0.303538	0.305468	0.299657	3.70693	0.16948	4.61499	-2.907	0.668809	3.62643	0.000209788	0.865419	3.93106e-06	0.00364916	0.503617	0.000287363	0.00482512
Family:S24-7	0.118377	0.253084	0.467739	0.639971	0.767966	FALSE	0.160367	0.111294	0.134193	0.0714255	-1.42584	0.304587	-4.68122	2.85172e-06	1.36882e-05	TRUE	0.22359	0.0610193	0.0746888	0.0464139	29.17	4.12518e-06	1.65007e-05	TRUE	-1.69364	-0.117242	-1.28338	1.5764	0.410261	-1.16614	0.369795	0.363096	0.361505	0.421638	0.420269	0.414387	-4.57994	-0.322896	-3.5501	3.73875	0.976187	-2.81413	4.65105e-06	0.746774	0.000385089	0.00018494	0.328972	0.00489099	0.000111625
Family:Erysipelotrichaceae	0.401737	0.317019	1.26723	0.205072	0.689753	FALSE	0.0445121	0.0347667	0.069407	0.0721854	-0.979248	0.366809	-2.66964	0.00759321	0.0227796	TRUE	0.0884346	0.0701518	0.0280683	0.0131239	11.8137	0.0160989	0.0551962	FALSE	-0.398471	1.01469	-0.506285	1.41317	-0.107813	-1.52098	0.449532	0.443046	0.438929	0.500023	0.496378	0.490512	-0.886414	2.29027	-1.15346	2.8262	-0.2172	-3.1008	1	1	1	1	1	1	1
Family:Lactobacillaceae	1.56347	0.523594	2.98604	0.00282616	0.0613331	FALSE	0.0202605	0.0245864	0.0632297	0.051067	0.132865	0.570131	0.233042	0.815729	0.815729	FALSE	0.0448711	0.0520676	0.0400668	0.0396511	10.7453	0.0263721	0.0791163	FALSE	0.758463	2.22125	1.77005	1.46279	1.01159	-0.451199	0.756593	0.750562	0.737193	0.803937	0.79147	0.785707	1.00247	2.95945	2.40107	1.81953	1.27812	-0.574258	1	1	1	1	1	1	1
Family:Dehalobacteriaceae	0.234453	0.401288	0.584252	0.559051	0.767966	FALSE	0.000324594	0.000353037	0.000303898	0.000282417	-1.36069	0.449438	-3.02754	0.0024655	0.00845313	TRUE	0.000499453	0.000327337	0.000139326	0.000171938	9.90796	0.0387299	0.10328	FALSE	-1.31355	0.313781	-1.08466	1.62733	0.228886	-1.39844	0.594404	0.588184	0.579635	0.643102	0.635292	0.629476	-2.20985	0.533475	-1.87128	2.53044	0.360285	-2.2216	1	1	1	1	1	1	1
Family:Verrucomicrobiaceae	0.935333	0.749109	1.24859	0.211814	0.689753	FALSE	0.00187869	0.00740851	0.0106154	0.0301953	-1.87495	0.793888	-2.36173	0.01819	0.043656	TRUE	0.013146	0.031218	1.08806e-05	3.09434e-05	8.1022	0.0878923	0.191765	FALSE	-1.04355	1.79891	-0.854466	2.84246	0.189082	-2.65338	1.08075	1.07494	1.05214	1.12645	1.10472	1.09904	-0.965582	1.67351	-0.812121	2.52338	0.171158	-2.41427	1	1	1	1	1	1	1
Family:Christensenellaceae	0.0546401	0.470775	0.116064	0.907602	0.922298	FALSE	0.00136937	0.000775437	0.00131912	0.00083093	-0.129588	0.517925	-0.250206	0.802428	0.815729	FALSE	0.00115233	0.000579667	0.00152339	0.000932483	0.312233	0.0845768	0.191765	FALSE	0.117876	0.334286	-0.0222392	0.216409	-0.140116	-0.356525	0.69327	0.687175	0.675675	0.741082	0.730431	0.724649	0.17003	0.486463	-0.0329141	0.292018	-0.191826	-0.491997	1	1	1	1	1	1	1
Family:Enterococcaceae	0.664403	0.324213	2.04928	0.0404349	0.323479	FALSE	0.00158367	0.00074934	0.00268872	0.00177154	0.519903	0.373839	1.39072	0.164312	0.262898	FALSE	0.0014931	0.000691218	0.00277396	0.00173227	7.20916	0.131044	0.262087	FALSE	0.20811	0.38479	1.20594	0.176681	0.997835	0.821154	0.472533	0.466099	0.461266	0.522689	0.518383	0.512525	0.440413	0.825556	2.61443	0.338023	1.9249	1.60218	1	1	1	1	1	1	1
Family:Peptostreptococcaceae	0.251991	0.889648	0.283248	0.776986	0.847622	FALSE	0.0211064	0.0179266	0.0167449	0.015982	-2.2384	0.93374	-2.39724	0.0165191	0.043656	TRUE	0.0182173	0.0100702	0.019464	0.021694	6.41028	0.186538	0.344377	FALSE	-2.81281	-0.290242	-1.97936	2.52257	0.833454	-1.68912	1.29468	1.28896	1.26002	1.33971	1.31189	1.30625	-2.17259	-0.225175	-1.57089	1.88292	0.635306	-1.29311	1	1	1	1	1	1	1
Order:Clostridiales	-0.0723963	0.104878	-0.690293	0.49001	0.767966	FALSE	0.283193	0.0721444	0.244892	0.0771985	0.319241	0.161368	1.97834	0.0478906	0.104488	FALSE	0.208771	0.0660501	0.314937	0.0412125	5.91759	0.231379	0.39169	FALSE	0.305085	-0.0543705	0.285018	-0.359456	-0.020067	0.339389	0.17152	0.164115	0.169036	0.226712	0.230299	0.224838	1.77871	-0.331295	1.68614	-1.58551	-0.0871342	1.50948	1	1	1	1	1	1	1
Family:[Mogibacteriaceae]	0.675165	0.55326	1.22034	0.222337	0.689753	FALSE	0.00105908	0.00185989	0.00190661	0.00316913	1.14818	0.599496	1.91524	0.0554624	0.110925	FALSE	0.000479666	0.000688459	0.00245194	0.00334786	5.7878	0.244806	0.39169	FALSE	0.932021	0.491189	1.85029	-0.440832	0.918273	1.3591	0.812092	0.80611	0.791112	0.859077	0.845019	0.839273	1.14768	0.609332	2.33885	-0.513146	1.08669	1.61938	1	1	1	1	1	1	1
Family:Fusobacteriaceae	-0.113358	0.226711	-0.500011	0.617067	0.767966	FALSE	5.43739e-05	0.000121139	6.32239e-06	2.60679e-05	-0.0909751	0.279079	-0.325983	0.744437	0.815729	FALSE	2.25644e-05	6.71779e-05	3.62607e-05	0.000106296	0.726321	0.266007	0.399011	FALSE	0.123676	0.133474	-0.153448	0.00979823	-0.277124	-0.286922	0.339289	0.332491	0.33189	0.391735	0.391225	0.385344	0.364514	0.401436	-0.462345	0.0250124	-0.708347	-0.744585	1	1	1	1	1	1	1
Family:Ruminococcaceae	-0.108931	0.155001	-0.702772	0.482198	0.767966	FALSE	0.0801878	0.0198491	0.072025	0.0358781	0.274776	0.210213	1.30713	0.191167	0.286751	FALSE	0.0618487	0.0248123	0.0892853	0.0269436	4.90476	0.357811	0.505145	FALSE	-0.0300845	-0.38161	0.187869	-0.351526	0.217954	0.56948	0.216229	0.208922	0.212454	0.271322	0.274051	0.268324	-0.139133	-1.82657	0.884282	-1.2956	0.795303	2.12236	1	1	1	1	1	1	1
Order:RF39	0.535161	0.611358	0.875364	0.381376	0.767966	FALSE	0.000687444	0.00109979	0.0010285	0.0013234	0.734352	0.657077	1.1176	0.263737	0.372334	FALSE	0.000446659	0.000775089	0.00125512	0.00143015	4.70778	0.388978	0.518637	FALSE	-0.287724	-0.454734	1.25169	-0.16701	1.53941	1.70642	0.853246	0.847298	0.831097	0.899991	0.884755	0.87902	-0.337211	-0.536687	1.50607	-0.185569	1.73993	1.94128	1	1	1	1	1	1	1
Family:Rikenellaceae	-0.243152	0.20253	-1.20057	0.229918	0.689753	FALSE	0.0302092	0.0128641	0.0214864	0.0105252	0.0674303	0.255786	0.26362	0.792072	0.815729	FALSE	0.0231943	0.0113553	0.0280887	0.0131108	1.02953	0.411787	0.520152	FALSE	-0.00183672	-0.280237	-0.140609	-0.278401	-0.138773	0.139628	0.305991	0.29907	0.299568	0.359147	0.359563	0.353691	-0.00600255	-0.937031	-0.469373	-0.775171	-0.385948	0.394774	1	1	1	1	1	1	1
Family:Sphingomonadaceae	0.0897565	0.120636	0.744029	0.456859	0.767966	FALSE	1.77243e-05	3.97158e-05	5.88059e-06	2.42463e-05	-0.05308	0.177072	-0.299765	0.764357	0.815729	FALSE	4.99281e-06	1.99712e-05	1.78631e-05	4.09836e-05	1.27156	0.528208	0.633849	FALSE	0.0284082	0.203426	0.0801639	0.175018	0.0517557	-0.123262	0.193236	0.185848	0.190134	0.248588	0.251809	0.246185	0.147013	1.09458	0.421618	0.704046	0.205536	-0.500689	1	1	1	1	1	1	1
Family:Prevotellaceae	0.186019	0.208185	0.893528	0.371574	0.767966	FALSE	3.23288e-05	7.98594e-05	3.00979e-05	5.8786e-05	-0.166065	0.261225	-0.635715	0.524963	0.69995	FALSE	3.53416e-05	8.47139e-05	2.72623e-05	5.17275e-05	1.39657	0.587322	0.671225	FALSE	-0.0582352	0.32603	0.0649054	0.384265	0.123141	-0.261124	0.315511	0.308626	0.308808	0.368459	0.368612	0.362737	-0.184574	1.05639	0.21018	1.0429	0.334066	-0.719873	1	1	1	1	1	1	1
Family:Enterobacteriaceae	0.247025	0.29927	0.825424	0.409131	0.767966	FALSE	9.50811e-05	0.000380325	4.00986e-05	0.000100142	-0.58699	0.349487	-1.67958	0.0930396	0.171765	FALSE	0.000132396	0.000384232	4.97893e-06	2.05286e-05	3.5131	0.638133	0.696145	FALSE	-0.576127	0.290069	-0.300401	0.866196	0.275726	-0.590471	0.446615	0.440123	0.436096	0.49715	0.493589	0.487722	-1.28998	0.659064	-0.688842	1.74232	0.558614	-1.21067	1	1	1	1	1	1	1
Family:Staphylococcaceae	-0.877552	0.470009	-1.8671	0.0618882	0.371329	FALSE	0.000676426	0.00174784	6.12087e-05	0.000221792	-0.253372	0.517169	-0.489921	0.62419	0.788451	FALSE	0.00055934	0.00175738	0.000171408	0.000367827	3.25811	0.707032	0.737772	FALSE	-0.0566746	-0.648674	-1.08104	-0.592	-1.02436	-0.432362	0.69306	0.686964	0.675471	0.740873	0.730229	0.724446	-0.0817745	-0.944262	-1.60042	-0.799056	-1.4028	-0.596817	1	1	1	1	1	1	1
Family:Lachnospiraceae	-0.05879	0.108924	-0.539735	0.58938	0.767966	FALSE	0.184399	0.0457076	0.159511	0.0417889	0.230905	0.165471	1.39544	0.162884	0.262898	FALSE	0.142261	0.0388471	0.19917	0.030673	2.74425	0.86552	0.86552	FALSE	0.175467	-0.0820465	0.207995	-0.257514	0.0325282	0.290042	0.174613	0.167203	0.172042	0.229869	0.233412	0.227922	1.00489	-0.490698	1.20898	-1.12026	0.13936	1.27255	1	1	1	1	1	1	1
Genus Level	ANCOM (OVX-SHM)						Relative Abundance				ANCOM (HFD-LFD)						Relative Abundance				ANCOM (global)				ANCOM (pairwise)
taxon	lfc_TrtOVX	se_TrtOVX	W_TrtOVX	p_TrtOVX	q_TrtOVX	diff_TrtOVX	mean_SHM	sd_SHM	mean_OVX	sd_OVX	lfc_DietHFD	se_DietHFD	W_DietHFD	p_DietHFD	q_DietHFD	diff_DietHFD	mean_LFD	sd_LFD	mean_HFD	sd_HFD	global_W	global_p_val	global_q_val	global_diff_abn	lfc_SHM-HFD_SHM-LFD	lfc_OVX-LFD_SHM-LFD	lfc_OVX-HFD_SHM-LFD	lfc_OVX-LFD_SHM-HFD	lfc_OVX-HFD_SHM-HFD	lfc_OVX-HFD_OVX-LFD	se_SHM-HFD_SHM-LFD	se_OVX-LFD_SHM-LFD	se_OVX-HFD_SHM-LFD	se_OVX-LFD_SHM-HFD	se_OVX-HFD_SHM-HFD	se_OVX-HFD_OVX-LFD	W_SHM-HFD_SHM-LFD	W_OVX-LFD_SHM-LFD	W_OVX-HFD_SHM-LFD	W_OVX-LFD_SHM-HFD	W_OVX-HFD_SHM-HFD	W_OVX-HFD_OVX-LFD	p_SHM-HFD_SHM-LFD	p_OVX-LFD_SHM-LFD	p_OVX-HFD_SHM-LFD	p_OVX-LFD_SHM-HFD	p_OVX-HFD_SHM-HFD	p_OVX-HFD_OVX-LFD	q_SHM-HFD_SHM-LFD
Genus:Turicibacter	0.163699	0.402925	0.406276	0.68454	0.842511	FALSE	0.0157566	0.0188669	0.0110761	0.0134269	-5.81201	0.451955	-12.8597	7.58615e-38	2.42757e-36	TRUE	0.0272248	0.0126852	0.000282558	0.000694974	186.66	6.42751e-40	2.0568e-38	TRUE	-6.10563	-0.0977418	-5.62567	6.00789	0.479969	-5.52792	0.58881	0.582479	0.574232	0.640228	0.632735	0.626848	-10.3695	-0.167803	-9.79685	9.38399	0.758562	-8.81861	3.41471e-25	0.866738	1.16157e-22	6.35226e-21	0.448114	1.1589e-18	6.55624e-24
Genus:Allobaculum	1.1722	0.476293	2.4611	0.0138513	0.147747	FALSE	0.0260797	0.0391683	0.05503	0.0802927	-6.54963	0.524189	-12.4948	7.97092e-36	1.27535e-34	TRUE	0.0839872	0.0710011	0.000528765	0.00163241	169.045	4.09151e-36	6.54641e-35	TRUE	-6.72589	1.02813	-5.34826	7.75402	1.37763	-6.37639	0.70009	0.693912	0.682329	0.750151	0.739449	0.733603	-9.60718	1.48164	-7.83825	10.3366	1.86305	-8.69188	7.45614e-22	0.138436	4.56872e-15	4.81252e-25	0.0624553	3.56478e-18	1.35702e-20
Family:Clostridiaceae	0.0494289	0.508891	0.0971306	0.922623	0.922623	FALSE	0.0198439	0.0282119	0.0204723	0.0261324	-5.60984	0.556367	-10.083	6.56978e-24	7.00777e-23	TRUE	0.0409326	0.0251068	0.000624142	0.00114718	108.081	5.68023e-23	6.05892e-22	TRUE	-5.33161	0.359843	-5.50599	5.69145	-0.174387	-5.86584	0.747661	0.741536	0.728543	0.797244	0.785172	0.779342	-7.13104	0.485267	-7.55754	7.13891	-0.2221	-7.52665	9.96108e-13	0.627487	4.10754e-14	9.40759e-13	0.824236	5.20594e-14	1.61811e-11
Genus:Bifidobacterium	1.70707	0.61145	2.79184	0.005241	0.0838561	FALSE	0.00273926	0.00582956	0.0347751	0.0579273	-5.17726	0.65785	-7.86996	3.54754e-15	2.83803e-14	TRUE	0.0396878	0.0575472	0	0	92.6704	1.1693e-19	9.35437e-19	TRUE	-3.53892	3.37759	-3.34021	6.91651	0.198709	-6.7178	0.793693	0.787614	0.773262	0.842858	0.829463	0.823648	-4.4588	4.28838	-4.31963	8.20602	0.239564	-8.15615	8.24189e-06	1.79981e-05	1.56289e-05	2.28648e-16	0.810668	3.45873e-16	0.000141761
Genus:Adlercreutzia	0.142632	0.211667	0.673852	0.500406	0.826229	FALSE	0.00299274	0.00246958	0.00317906	0.00252593	1.41071	0.265693	5.30954	1.09905e-07	5.86158e-07	TRUE	0.00105865	0.000427035	0.00499938	0.00198618	38.288	4.91254e-08	3.14403e-07	TRUE	1.39924	0.163347	1.59166	-1.23589	0.192421	1.42832	0.319091	0.312084	0.312326	0.376152	0.376353	0.370431	4.38509	0.523408	5.09616	-3.28562	0.511278	3.85582	1.15939e-05	0.60069	3.46606e-07	0.00101757	0.609156	0.00011534	0.000211009
Family:Erysipelotrichaceae	-0.161382	0.289426	-0.557595	0.577121	0.826229	FALSE	0.0179221	0.0170908	0.014196	0.012539	1.90701	0.34096	5.59305	2.23117e-08	1.42795e-07	TRUE	0.00430829	0.00288516	0.027009	0.012843	36.0771	1.44247e-07	7.69319e-07	TRUE	1.93428	-0.101927	1.7861	-2.03621	-0.14818	1.88803	0.431538	0.424885	0.421493	0.48571	0.482746	0.476809	4.4823	-0.239894	4.23755	-4.19222	-0.306953	3.95972	7.38441e-06	0.810413	2.2597e-05	2.76234e-05	0.758879	7.5039e-05	0.000141781
Genus:Lactococcus	0.0893168	0.169568	0.526731	0.59838	0.826229	FALSE	0.126654	0.0817272	0.131002	0.0784492	1.00388	0.225162	4.45849	8.25394e-06	3.30158e-05	TRUE	0.0619367	0.0208054	0.191913	0.0575954	29.1403	4.18492e-06	1.91311e-05	TRUE	0.923388	0.0410032	1.12769	-0.882384	0.2043	1.08668	0.256679	0.249425	0.251749	0.315674	0.317513	0.311678	3.59744	0.164391	4.47942	-2.79524	0.643439	3.48656	0.000321365	0.869424	7.48469e-06	0.00518609	0.51994	0.000489272	0.00584884
Family:S24-7	0.118377	0.257323	0.460034	0.645491	0.826229	FALSE	0.160367	0.111294	0.134193	0.0714255	-1.42584	0.309799	-4.60246	4.1752e-06	1.90867e-05	TRUE	0.22359	0.0610193	0.0746888	0.0464139	28.3249	6.20828e-06	2.48331e-05	TRUE	-1.69364	-0.117242	-1.28338	1.5764	0.410261	-1.16614	0.374944	0.368129	0.366545	0.430457	0.429103	0.423161	-4.51705	-0.318482	-3.50129	3.66215	0.95609	-2.75577	6.27072e-06	0.75012	0.000463016	0.000250108	0.339027	0.00585534	0.000120398
Genus:Dorea	0.0560324	0.236599	0.236824	0.812793	0.896875	FALSE	0.00560687	0.00455826	0.0046339	0.00330667	1.13017	0.289749	3.90053	9.59832e-05	0.000341274	TRUE	0.00233979	0.00146274	0.00770881	0.00374766	23.3162	6.93908e-05	0.000246723	TRUE	1.41652	0.374561	1.24108	-1.04196	-0.175447	0.866514	0.349198	0.342298	0.34155	0.405396	0.404765	0.398828	4.05651	1.09425	3.63365	-2.57023	-0.433454	2.17265	4.98121e-05	0.273843	0.000279438	0.0101632	0.664685	0.0298067	0.000956392
Genus:[Ruminococcus]	0.0201207	0.129402	0.15549	0.876435	0.922623	FALSE	0.0320589	0.0101411	0.0320021	0.015141	0.53941	0.186004	2.89998	0.00373183	0.0108562	TRUE	0.0217796	0.00668037	0.0416767	0.00893755	13.547	0.00718266	0.0229845	TRUE	0.404904	-0.0822038	0.591018	-0.487108	0.186114	0.673222	0.19471	0.187292	0.191575	0.255137	0.258298	0.252753	2.07952	-0.438908	3.08504	-1.9092	0.720541	2.66356	0.0375692	0.660728	0.00203525	0.0562359	0.471192	0.00773187	0.64619
Genus:Coprococcus	-0.399118	0.221558	-1.80142	0.071637	0.382064	FALSE	0.0182351	0.00915171	0.0112972	0.00656218	-0.558037	0.275228	-2.02754	0.042607	0.0908949	FALSE	0.018427	0.00944073	0.0111166	0.00594051	11.4746	0.0188358	0.054795	FALSE	-0.772902	-0.581802	-0.930132	0.1911	-0.15723	-0.34833	0.325277	0.318292	0.31833	0.382156	0.382187	0.376261	-2.37614	-1.82788	-2.92191	0.500059	-0.411394	-0.925768	1	1	1	1	1	1	1
Genus:Lactobacillus	1.56347	0.525656	2.97433	0.00293632	0.0838561	FALSE	0.0202605	0.0245864	0.0632297	0.051067	0.132865	0.572933	0.231902	0.816614	0.816614	FALSE	0.0448711	0.0520676	0.0400668	0.0396511	10.6795	0.0271832	0.0724886	FALSE	0.758463	2.22125	1.77005	1.46279	1.01159	-0.451199	0.759123	0.75301	0.739678	0.808598	0.796196	0.79037	0.99913	2.94983	2.39301	1.80905	1.27053	-0.570871	1	1	1	1	1	1	1
Genus:Dehalobacterium	0.234453	0.403975	0.580367	0.561667	0.826229	FALSE	0.000324594	0.000353037	0.000303898	0.000282417	-1.36069	0.452986	-3.00383	0.00266606	0.00853139	TRUE	0.000499453	0.000327337	0.000139326	0.000171938	9.75723	0.0414932	0.102137	FALSE	-1.31355	0.313781	-1.08466	1.62733	0.228886	-1.39844	0.597621	0.591304	0.582791	0.648918	0.64117	0.635286	-2.19796	0.53066	-1.86115	2.50776	0.356982	-2.20128	1	1	1	1	1	1	1
Family:Christensenellaceae	0.0546401	0.473067	0.115502	0.908047	0.922623	FALSE	0.00136937	0.000775437	0.00131912	0.00083093	-0.129588	0.521007	-0.248726	0.803573	0.816614	FALSE	0.00115233	0.000579667	0.00152339	0.000932483	0.308624	0.0832029	0.190178	FALSE	0.117876	0.334286	-0.0222392	0.216409	-0.140116	-0.356525	0.69603	0.689847	0.678385	0.746135	0.73555	0.729702	0.169355	0.484579	-0.0327826	0.29004	-0.190491	-0.48859	1	1	1	1	1	1	1
Genus:Akkermansia	0.935333	0.750552	1.24619	0.212693	0.703873	FALSE	0.00187869	0.00740851	0.0106154	0.0301953	-1.87495	0.795902	-2.35575	0.0184853	0.0455023	TRUE	0.013146	0.031218	1.08806e-05	3.09434e-05	8.05429	0.089806	0.191586	FALSE	-1.04355	1.79891	-0.854466	2.84246	0.189082	-2.65338	1.08252	1.07665	1.05388	1.12978	1.10811	1.10238	-0.964001	1.67085	-0.810778	2.51594	0.170635	-2.40696	1	1	1	1	1	1	1
Genus:Enterococcus	0.664403	0.327532	2.02851	0.0425082	0.340065	FALSE	0.00158367	0.00074934	0.00268872	0.00177154	0.519903	0.378097	1.37505	0.169115	0.270584	FALSE	0.0014931	0.000691218	0.00277396	0.00173227	7.06229	0.139877	0.279755	FALSE	0.20811	0.38479	1.20594	0.176681	0.997835	0.821154	0.476573	0.47003	0.465226	0.529828	0.525571	0.519645	0.436679	0.818651	2.59217	0.333468	1.89857	1.58022	1	1	1	1	1	1	1
Genus:Ruminococcus	-0.172156	0.175689	-0.979891	0.32714	0.817477	FALSE	0.0168716	0.00599609	0.0142568	0.00674553	0.469716	0.231059	2.03289	0.042064	0.0908949	FALSE	0.011296	0.00429123	0.0195045	0.00554583	6.60294	0.17138	0.322598	FALSE	0.196973	-0.412718	0.321368	-0.609691	0.124395	0.734086	0.251069	0.243793	0.246304	0.310237	0.312213	0.306393	0.784538	-1.6929	1.30476	-1.96525	0.398428	2.3959	1	1	1	1	1	1	1
Family:Peptostreptococcaceae	0.251991	0.890863	0.282862	0.777283	0.888323	FALSE	0.0211064	0.0179266	0.0167449	0.015982	-2.2384	0.935453	-2.39285	0.0167181	0.0445815	TRUE	0.0182173	0.0100702	0.019464	0.021694	6.39147	0.188085	0.334373	FALSE	-2.81281	-0.290242	-1.97936	2.52257	0.833454	-1.68912	1.29616	1.29039	1.26148	1.34251	1.31475	1.30906	-2.17011	-0.224926	-1.56908	1.87899	0.633926	-1.29033	1	1	1	1	1	1	1
Family:[Mogibacteriaceae]	0.675165	0.555212	1.21605	0.223966	0.703873	FALSE	0.00105908	0.00185989	0.00190661	0.00316913	1.14818	0.602161	1.90676	0.0565516	0.113103	FALSE	0.000479666	0.000688459	0.00245194	0.00334786	5.74903	0.24896	0.381159	FALSE	0.932021	0.491189	1.85029	-0.440832	0.918273	1.3591	0.814449	0.808389	0.793428	0.863439	0.849448	0.843639	1.14436	0.607614	2.33203	-0.510553	1.08102	1.611	1	1	1	1	1	1	1
Family:Ruminococcaceae	0.429427	0.3635	1.18137	0.237457	0.703873	FALSE	0.00695931	0.0067292	0.0141095	0.018803	0.477046	0.413277	1.1543	0.248377	0.345567	FALSE	0.00691238	0.0073283	0.0141536	0.0185737	5.75204	0.248635	0.381159	FALSE	-0.191047	-0.206484	0.908317	-0.0154376	1.09936	1.1148	0.502222	0.495733	0.490134	0.555005	0.550009	0.544091	-0.380403	-0.416523	1.8532	-0.0278152	1.99881	2.04893	1	1	1	1	1	1	1
Family:Fusobacteriaceae	-0.113358	0.231433	-0.48981	0.624269	0.826229	FALSE	5.43739e-05	0.000121139	6.32239e-06	2.60679e-05	-0.0909751	0.284759	-0.319481	0.749362	0.816614	FALSE	2.25644e-05	6.71779e-05	3.62607e-05	0.000106296	0.692646	0.250135	0.381159	FALSE	0.123676	0.133474	-0.153448	0.00979823	-0.277124	-0.286922	0.344894	0.33798	0.337373	0.401212	0.4007	0.394765	0.358591	0.394917	-0.454832	0.0244216	-0.691598	-0.726816	1	1	1	1	1	1	1
Order:Clostridiales	-0.0723963	0.114729	-0.631022	0.528026	0.826229	FALSE	0.283193	0.0721444	0.244892	0.0771985	0.319241	0.171002	1.86688	0.0619187	0.116553	FALSE	0.208771	0.0660501	0.314937	0.0412125	5.24862	0.308942	0.449371	FALSE	0.305085	-0.0543705	0.285018	-0.359456	-0.020067	0.339389	0.182356	0.174968	0.179561	0.24272	0.246051	0.240627	1.67302	-0.310745	1.58731	-1.48095	-0.0815559	1.41043	1	1	1	1	1	1	1
Order:RF39	0.535161	0.613124	0.872842	0.382749	0.817477	FALSE	0.000687444	0.00109979	0.0010285	0.0013234	0.734352	0.65951	1.11348	0.265502	0.354002	FALSE	0.000446659	0.000775089	0.00125512	0.00143015	4.66327	0.396362	0.528482	FALSE	-0.287724	-0.454734	1.25169	-0.16701	1.53941	1.70642	0.85549	0.849466	0.833301	0.904156	0.888986	0.88319	-0.336326	-0.535317	1.50209	-0.184714	1.73165	1.93211	1	1	1	1	1	1	1
Family:Rikenellaceae	-0.243152	0.207802	-1.17011	0.241956	0.703873	FALSE	0.0302092	0.0128641	0.0214864	0.0105252	0.0674303	0.26197	0.257397	0.796873	0.816614	FALSE	0.0231943	0.0113553	0.0280887	0.0131108	0.985344	0.390403	0.528482	FALSE	-0.00183672	-0.280237	-0.140609	-0.278401	-0.138773	0.139628	0.312193	0.30516	0.305631	0.369461	0.36985	0.363932	-0.00588328	-0.918329	-0.460063	-0.753532	-0.375213	0.383665	1	1	1	1	1	1	1
Genus:Sphingomonas	0.0897565	0.129292	0.694217	0.487546	0.826229	FALSE	1.77243e-05	3.97158e-05	5.88059e-06	2.42463e-05	-0.05308	0.185895	-0.285538	0.775232	0.816614	FALSE	4.99281e-06	1.99712e-05	1.78631e-05	4.09836e-05	1.15586	0.472784	0.605164	FALSE	0.0284082	0.203426	0.0801639	0.175018	0.0517557	-0.123262	0.202915	0.195498	0.199549	0.263269	0.266292	0.260684	0.14	1.04055	0.401725	0.664786	0.194357	-0.472841	1	1	1	1	1	1	1
Genus:Oscillospira	-0.215258	0.147269	-1.46166	0.143834	0.657529	FALSE	0.0562338	0.0128821	0.0435494	0.0166547	0.165606	0.203586	0.813447	0.415962	0.532431	FALSE	0.0436138	0.017163	0.055427	0.0129534	3.85166	0.555869	0.659019	FALSE	-0.0528543	-0.401537	-0.0228281	-0.348683	0.0300262	0.378709	0.212956	0.205554	0.209302	0.273142	0.275974	0.270304	-0.248194	-1.95344	-0.109068	-1.27656	0.108801	1.40105	1	1	1	1	1	1	1
Genus:Prevotella	0.186019	0.213317	0.87203	0.383192	0.817477	FALSE	3.23288e-05	7.98594e-05	3.00979e-05	5.8786e-05	-0.166065	0.267284	-0.621304	0.5344	0.657723	FALSE	3.53416e-05	8.47139e-05	2.72623e-05	5.17275e-05	1.33019	0.556048	0.659019	FALSE	-0.0582352	0.32603	0.0649054	0.384265	0.123141	-0.261124	0.32153	0.314532	0.314693	0.378519	0.378653	0.372729	-0.181119	1.03656	0.20625	1.01518	0.325207	-0.700574	1	1	1	1	1	1	1
Genus:Anaerotruncus	0.246969	0.383976	0.64319	0.520101	0.826229	FALSE	0.000123035	0.000279521	0.000109387	0.000212757	0.562078	0.433351	1.29705	0.194613	0.296554	FALSE	2.65374e-05	0.00010615	0.000200208	0.000304153	3.55879	0.626434	0.715925	FALSE	0.88361	0.600683	0.865871	-0.282927	-0.0177396	0.265188	0.563832	0.55746	0.549972	0.615612	0.60884	0.602943	1.56715	1.07754	1.57439	-0.459587	-0.0291367	0.439823	1	1	1	1	1	1	1
Family:Enterobacteriaceae	0.247025	0.302863	0.815632	0.414711	0.826229	FALSE	9.50811e-05	0.000380325	4.00986e-05	0.000100142	-0.58699	0.354039	-1.65798	0.0973207	0.173015	FALSE	0.000132396	0.000384232	4.97893e-06	2.05286e-05	3.41525	0.663844	0.732517	FALSE	-0.576127	0.290069	-0.300401	0.866196	0.275726	-0.590471	0.450888	0.444284	0.440283	0.504651	0.501132	0.495199	-1.27776	0.652892	-0.682292	1.71643	0.550205	-1.19239	1	1	1	1	1	1	1
Genus:Staphylococcus	-0.877552	0.472305	-1.85802	0.0631662	0.382064	FALSE	0.000676426	0.00174784	6.12087e-05	0.000221792	-0.253372	0.520256	-0.487014	0.626248	0.74222	FALSE	0.00055934	0.00175738	0.000171408	0.000367827	3.22485	0.716481	0.764246	FALSE	-0.0566746	-0.648674	-1.08104	-0.592	-1.02436	-0.432362	0.695821	0.689638	0.678181	0.745927	0.735349	0.729501	-0.08145	-0.940601	-1.59402	-0.793642	-1.39303	-0.592682	1	1	1	1	1	1	1
Genus:Coprobacillus	-0.490515	0.527481	-0.92992	0.352413	0.817477	FALSE	0.000510345	0.000826766	0.000180974	0.00040948	0.869221	0.574737	1.51238	0.130437	0.219683	FALSE	0.000139034	0.000379932	0.000530443	0.000806308	2.91493	0.809856	0.83598	FALSE	0.759128	-0.568427	0.41155	-1.32756	-0.347578	0.979977	0.776005	0.769909	0.756079	0.825326	0.812439	0.806619	0.978251	-0.738304	0.544322	-1.60852	-0.42782	1.21492	1	1	1	1	1	1	1
Family:Lachnospiraceae	-0.0414272	0.128239	-0.323046	0.746661	0.884931	FALSE	0.128498	0.035535	0.111578	0.02701	0.217324	0.184842	1.17573	0.239704	0.345567	FALSE	0.0997144	0.0266427	0.138668	0.0247729	2.07606	0.886458	0.886458	FALSE	0.199779	-0.0267909	0.213883	-0.22657	0.0141032	0.240673	0.200571	0.193152	0.197272	0.260953	0.264017	0.258426	0.996052	-0.138703	1.0842	-0.868241	0.0534179	0.931306	1	1	1	1	1	1	1
Species Level
	ANCOM (OVX-SHM)						Relative Abundance				ANCOM (HFD-LFD)						Relative Abundance				ANCOM (global)				ANCOM (pairwise)
taxon	lfc_TrtOVX	se_TrtOVX	W_TrtOVX	p_TrtOVX	q_TrtOVX	diff_TrtOVX	mean_SHM	sd_SHM	mean_OVX	sd_OVX	lfc_DietHFD	se_DietHFD	W_DietHFD	p_DietHFD	q_DietHFD	diff_DietHFD	mean_LFD	sd_LFD	mean_HFD	sd_HFD	global_W	global_p_val	global_q_val	global_diff_abn	lfc_SHM-HFD_SHM-LFD	lfc_OVX-LFD_SHM-LFD	lfc_OVX-HFD_SHM-LFD	lfc_OVX-LFD_SHM-HFD	lfc_OVX-HFD_SHM-HFD	lfc_OVX-HFD_OVX-LFD	se_SHM-HFD_SHM-LFD	se_OVX-LFD_SHM-LFD	se_OVX-HFD_SHM-LFD	se_OVX-LFD_SHM-HFD	se_OVX-HFD_SHM-HFD	se_OVX-HFD_OVX-LFD	W_SHM-HFD_SHM-LFD	W_OVX-LFD_SHM-LFD	W_OVX-HFD_SHM-LFD	W_OVX-LFD_SHM-HFD	W_OVX-HFD_SHM-HFD	W_OVX-HFD_OVX-LFD	p_SHM-HFD_SHM-LFD	p_OVX-LFD_SHM-LFD	p_OVX-HFD_SHM-LFD	p_OVX-LFD_SHM-HFD	p_OVX-HFD_SHM-HFD	p_OVX-HFD_OVX-LFD	q_SHM-HFD_SHM-LFD
Genus:Turicibacter	0.163699	0.402925	0.406276	0.68454	0.842511	FALSE	0.0157566	0.0188669	0.0110761	0.0134269	-5.81201	0.451955	-12.8597	7.58615e-38	2.42757e-36	TRUE	0.0272248	0.0126852	0.000282558	0.000694974	186.66	6.42751e-40	2.0568e-38	TRUE	-6.10563	-0.0977418	-5.62567	6.00789	0.479969	-5.52792	0.58881	0.582479	0.574232	0.640228	0.632735	0.626848	-10.3695	-0.167803	-9.79685	9.38399	0.758562	-8.81861	3.41471e-25	0.866738	1.16157e-22	6.35226e-21	0.448114	1.1589e-18	6.55624e-24
Genus:Allobaculum	1.1722	0.476293	2.4611	0.0138513	0.147747	FALSE	0.0260797	0.0391683	0.05503	0.0802927	-6.54963	0.524189	-12.4948	7.97092e-36	1.27535e-34	TRUE	0.0839872	0.0710011	0.000528765	0.00163241	169.045	4.09151e-36	6.54641e-35	TRUE	-6.72589	1.02813	-5.34826	7.75402	1.37763	-6.37639	0.70009	0.693912	0.682329	0.750151	0.739449	0.733603	-9.60718	1.48164	-7.83825	10.3366	1.86305	-8.69188	7.45614e-22	0.138436	4.56872e-15	4.81252e-25	0.0624553	3.56478e-18	1.35702e-20
Family:Clostridiaceae	0.0494289	0.508891	0.0971306	0.922623	0.922623	FALSE	0.0198439	0.0282119	0.0204723	0.0261324	-5.60984	0.556367	-10.083	6.56978e-24	7.00777e-23	TRUE	0.0409326	0.0251068	0.000624142	0.00114718	108.081	5.68023e-23	6.05892e-22	TRUE	-5.33161	0.359843	-5.50599	5.69145	-0.174387	-5.86584	0.747661	0.741536	0.728543	0.797244	0.785172	0.779342	-7.13104	0.485267	-7.55754	7.13891	-0.2221	-7.52665	9.96108e-13	0.627487	4.10754e-14	9.40759e-13	0.824236	5.20594e-14	1.61811e-11
Species:pseudolongum	1.70707	0.61145	2.79184	0.005241	0.0838561	FALSE	0.00273926	0.00582956	0.0347751	0.0579273	-5.17726	0.65785	-7.86996	3.54754e-15	2.83803e-14	TRUE	0.0396878	0.0575472	0	0	92.6704	1.1693e-19	9.35437e-19	TRUE	-3.53892	3.37759	-3.34021	6.91651	0.198709	-6.7178	0.793693	0.787614	0.773262	0.842858	0.829463	0.823648	-4.4588	4.28838	-4.31963	8.20602	0.239564	-8.15615	8.24189e-06	1.79981e-05	1.56289e-05	2.28648e-16	0.810668	3.45873e-16	0.000141761
Genus:Adlercreutzia	0.142632	0.211667	0.673852	0.500406	0.826229	FALSE	0.00299274	0.00246958	0.00317906	0.00252593	1.41071	0.265693	5.30954	1.09905e-07	5.86158e-07	TRUE	0.00105865	0.000427035	0.00499938	0.00198618	38.288	4.91254e-08	3.14403e-07	TRUE	1.39924	0.163347	1.59166	-1.23589	0.192421	1.42832	0.319091	0.312084	0.312326	0.376152	0.376353	0.370431	4.38509	0.523408	5.09616	-3.28562	0.511278	3.85582	1.15939e-05	0.60069	3.46606e-07	0.00101757	0.609156	0.00011534	0.000211009
Family:Erysipelotrichaceae	-0.161382	0.289426	-0.557595	0.577121	0.826229	FALSE	0.0179221	0.0170908	0.014196	0.012539	1.90701	0.34096	5.59305	2.23117e-08	1.42795e-07	TRUE	0.00430829	0.00288516	0.027009	0.012843	36.0771	1.44247e-07	7.69319e-07	TRUE	1.93428	-0.101927	1.7861	-2.03621	-0.14818	1.88803	0.431538	0.424885	0.421493	0.48571	0.482746	0.476809	4.4823	-0.239894	4.23755	-4.19222	-0.306953	3.95972	7.38441e-06	0.810413	2.2597e-05	2.76234e-05	0.758879	7.5039e-05	0.000141781
Genus:Lactococcus	0.0893168	0.169568	0.526731	0.59838	0.826229	FALSE	0.126654	0.0817272	0.131002	0.0784492	1.00388	0.225162	4.45849	8.25394e-06	3.30158e-05	TRUE	0.0619367	0.0208054	0.191913	0.0575954	29.1403	4.18492e-06	1.91311e-05	TRUE	0.923388	0.0410032	1.12769	-0.882384	0.2043	1.08668	0.256679	0.249425	0.251749	0.315674	0.317513	0.311678	3.59744	0.164391	4.47942	-2.79524	0.643439	3.48656	0.000321365	0.869424	7.48469e-06	0.00518609	0.51994	0.000489272	0.00584884
Family:S24-7	0.118377	0.257323	0.460034	0.645491	0.826229	FALSE	0.160367	0.111294	0.134193	0.0714255	-1.42584	0.309799	-4.60246	4.1752e-06	1.90867e-05	TRUE	0.22359	0.0610193	0.0746888	0.0464139	28.3249	6.20828e-06	2.48331e-05	TRUE	-1.69364	-0.117242	-1.28338	1.5764	0.410261	-1.16614	0.374944	0.368129	0.366545	0.430457	0.429103	0.423161	-4.51705	-0.318482	-3.50129	3.66215	0.95609	-2.75577	6.27072e-06	0.75012	0.000463016	0.000250108	0.339027	0.00585534	0.000120398
Genus:Dorea	0.0560324	0.236599	0.236824	0.812793	0.896875	FALSE	0.00560687	0.00455826	0.0046339	0.00330667	1.13017	0.289749	3.90053	9.59832e-05	0.000341274	TRUE	0.00233979	0.00146274	0.00770881	0.00374766	23.3162	6.93908e-05	0.000246723	TRUE	1.41652	0.374561	1.24108	-1.04196	-0.175447	0.866514	0.349198	0.342298	0.34155	0.405396	0.404765	0.398828	4.05651	1.09425	3.63365	-2.57023	-0.433454	2.17265	4.98121e-05	0.273843	0.000279438	0.0101632	0.664685	0.0298067	0.000956392
Species:gnavus	0.0201207	0.129402	0.15549	0.876435	0.922623	FALSE	0.0320589	0.0101411	0.0320021	0.015141	0.53941	0.186004	2.89998	0.00373183	0.0108562	TRUE	0.0217796	0.00668037	0.0416767	0.00893755	13.547	0.00718266	0.0229845	TRUE	0.404904	-0.0822038	0.591018	-0.487108	0.186114	0.673222	0.19471	0.187292	0.191575	0.255137	0.258298	0.252753	2.07952	-0.438908	3.08504	-1.9092	0.720541	2.66356	0.0375692	0.660728	0.00203525	0.0562359	0.471192	0.00773187	0.64619
Genus:Coprococcus	-0.399118	0.221558	-1.80142	0.071637	0.382064	FALSE	0.0182351	0.00915171	0.0112972	0.00656218	-0.558037	0.275228	-2.02754	0.042607	0.0908949	FALSE	0.018427	0.00944073	0.0111166	0.00594051	11.4746	0.0188358	0.054795	FALSE	-0.772902	-0.581802	-0.930132	0.1911	-0.15723	-0.34833	0.325277	0.318292	0.31833	0.382156	0.382187	0.376261	-2.37614	-1.82788	-2.92191	0.500059	-0.411394	-0.925768	1	1	1	1	1	1	1
Genus:Lactobacillus	1.56347	0.525656	2.97433	0.00293632	0.0838561	FALSE	0.0202605	0.0245864	0.0632297	0.051067	0.132865	0.572933	0.231902	0.816614	0.816614	FALSE	0.0448711	0.0520676	0.0400668	0.0396511	10.6795	0.0271832	0.0724886	FALSE	0.758463	2.22125	1.77005	1.46279	1.01159	-0.451199	0.759123	0.75301	0.739678	0.808598	0.796196	0.79037	0.99913	2.94983	2.39301	1.80905	1.27053	-0.570871	1	1	1	1	1	1	1
Genus:Dehalobacterium	0.234453	0.403975	0.580367	0.561667	0.826229	FALSE	0.000324594	0.000353037	0.000303898	0.000282417	-1.36069	0.452986	-3.00383	0.00266606	0.00853139	TRUE	0.000499453	0.000327337	0.000139326	0.000171938	9.75723	0.0414932	0.102137	FALSE	-1.31355	0.313781	-1.08466	1.62733	0.228886	-1.39844	0.597621	0.591304	0.582791	0.648918	0.64117	0.635286	-2.19796	0.53066	-1.86115	2.50776	0.356982	-2.20128	1	1	1	1	1	1	1
Family:Christensenellaceae	0.0546401	0.473067	0.115502	0.908047	0.922623	FALSE	0.00136937	0.000775437	0.00131912	0.00083093	-0.129588	0.521007	-0.248726	0.803573	0.816614	FALSE	0.00115233	0.000579667	0.00152339	0.000932483	0.308624	0.0832029	0.190178	FALSE	0.117876	0.334286	-0.0222392	0.216409	-0.140116	-0.356525	0.69603	0.689847	0.678385	0.746135	0.73555	0.729702	0.169355	0.484579	-0.0327826	0.29004	-0.190491	-0.48859	1	1	1	1	1	1	1
Species:muciniphila	0.935333	0.750552	1.24619	0.212693	0.703873	FALSE	0.00187869	0.00740851	0.0106154	0.0301953	-1.87495	0.795902	-2.35575	0.0184853	0.0455023	TRUE	0.013146	0.031218	1.08806e-05	3.09434e-05	8.05429	0.089806	0.191586	FALSE	-1.04355	1.79891	-0.854466	2.84246	0.189082	-2.65338	1.08252	1.07665	1.05388	1.12978	1.10811	1.10238	-0.964001	1.67085	-0.810778	2.51594	0.170635	-2.40696	1	1	1	1	1	1	1
Genus:Enterococcus	0.664403	0.327532	2.02851	0.0425082	0.340065	FALSE	0.00158367	0.00074934	0.00268872	0.00177154	0.519903	0.378097	1.37505	0.169115	0.270584	FALSE	0.0014931	0.000691218	0.00277396	0.00173227	7.06229	0.139877	0.279755	FALSE	0.20811	0.38479	1.20594	0.176681	0.997835	0.821154	0.476573	0.47003	0.465226	0.529828	0.525571	0.519645	0.436679	0.818651	2.59217	0.333468	1.89857	1.58022	1	1	1	1	1	1	1
Genus:Ruminococcus	-0.172156	0.175689	-0.979891	0.32714	0.817477	FALSE	0.0168716	0.00599609	0.0142568	0.00674553	0.469716	0.231059	2.03289	0.042064	0.0908949	FALSE	0.011296	0.00429123	0.0195045	0.00554583	6.60294	0.17138	0.322598	FALSE	0.196973	-0.412718	0.321368	-0.609691	0.124395	0.734086	0.251069	0.243793	0.246304	0.310237	0.312213	0.306393	0.784538	-1.6929	1.30476	-1.96525	0.398428	2.3959	1	1	1	1	1	1	1
Family:Peptostreptococcaceae	0.251991	0.890863	0.282862	0.777283	0.888323	FALSE	0.0211064	0.0179266	0.0167449	0.015982	-2.2384	0.935453	-2.39285	0.0167181	0.0445815	TRUE	0.0182173	0.0100702	0.019464	0.021694	6.39147	0.188085	0.334373	FALSE	-2.81281	-0.290242	-1.97936	2.52257	0.833454	-1.68912	1.29616	1.29039	1.26148	1.34251	1.31475	1.30906	-2.17011	-0.224926	-1.56908	1.87899	0.633926	-1.29033	1	1	1	1	1	1	1
Family:[Mogibacteriaceae]	0.675165	0.555212	1.21605	0.223966	0.703873	FALSE	0.00105908	0.00185989	0.00190661	0.00316913	1.14818	0.602161	1.90676	0.0565516	0.113103	FALSE	0.000479666	0.000688459	0.00245194	0.00334786	5.74903	0.24896	0.381159	FALSE	0.932021	0.491189	1.85029	-0.440832	0.918273	1.3591	0.814449	0.808389	0.793428	0.863439	0.849448	0.843639	1.14436	0.607614	2.33203	-0.510553	1.08102	1.611	1	1	1	1	1	1	1
Family:Ruminococcaceae	0.429427	0.3635	1.18137	0.237457	0.703873	FALSE	0.00695931	0.0067292	0.0141095	0.018803	0.477046	0.413277	1.1543	0.248377	0.345567	FALSE	0.00691238	0.0073283	0.0141536	0.0185737	5.75204	0.248635	0.381159	FALSE	-0.191047	-0.206484	0.908317	-0.0154376	1.09936	1.1148	0.502222	0.495733	0.490134	0.555005	0.550009	0.544091	-0.380403	-0.416523	1.8532	-0.0278152	1.99881	2.04893	1	1	1	1	1	1	1
Family:Fusobacteriaceae	-0.113358	0.231433	-0.48981	0.624269	0.826229	FALSE	5.43739e-05	0.000121139	6.32239e-06	2.60679e-05	-0.0909751	0.284759	-0.319481	0.749362	0.816614	FALSE	2.25644e-05	6.71779e-05	3.62607e-05	0.000106296	0.692646	0.250135	0.381159	FALSE	0.123676	0.133474	-0.153448	0.00979823	-0.277124	-0.286922	0.344894	0.33798	0.337373	0.401212	0.4007	0.394765	0.358591	0.394917	-0.454832	0.0244216	-0.691598	-0.726816	1	1	1	1	1	1	1
Order:Clostridiales	-0.0723963	0.114729	-0.631022	0.528026	0.826229	FALSE	0.283193	0.0721444	0.244892	0.0771985	0.319241	0.171002	1.86688	0.0619187	0.116553	FALSE	0.208771	0.0660501	0.314937	0.0412125	5.24862	0.308942	0.449371	FALSE	0.305085	-0.0543705	0.285018	-0.359456	-0.020067	0.339389	0.182356	0.174968	0.179561	0.24272	0.246051	0.240627	1.67302	-0.310745	1.58731	-1.48095	-0.0815559	1.41043	1	1	1	1	1	1	1
Order:RF39	0.535161	0.613124	0.872842	0.382749	0.817477	FALSE	0.000687444	0.00109979	0.0010285	0.0013234	0.734352	0.65951	1.11348	0.265502	0.354002	FALSE	0.000446659	0.000775089	0.00125512	0.00143015	4.66327	0.396362	0.528482	FALSE	-0.287724	-0.454734	1.25169	-0.16701	1.53941	1.70642	0.85549	0.849466	0.833301	0.904156	0.888986	0.88319	-0.336326	-0.535317	1.50209	-0.184714	1.73165	1.93211	1	1	1	1	1	1	1
Family:Rikenellaceae	-0.243152	0.207802	-1.17011	0.241956	0.703873	FALSE	0.0302092	0.0128641	0.0214864	0.0105252	0.0674303	0.26197	0.257397	0.796873	0.816614	FALSE	0.0231943	0.0113553	0.0280887	0.0131108	0.985344	0.390403	0.528482	FALSE	-0.00183672	-0.280237	-0.140609	-0.278401	-0.138773	0.139628	0.312193	0.30516	0.305631	0.369461	0.36985	0.363932	-0.00588328	-0.918329	-0.460063	-0.753532	-0.375213	0.383665	1	1	1	1	1	1	1
Genus:Sphingomonas	0.0897565	0.129292	0.694217	0.487546	0.826229	FALSE	1.77243e-05	3.97158e-05	5.88059e-06	2.42463e-05	-0.05308	0.185895	-0.285538	0.775232	0.816614	FALSE	4.99281e-06	1.99712e-05	1.78631e-05	4.09836e-05	1.15586	0.472784	0.605164	FALSE	0.0284082	0.203426	0.0801639	0.175018	0.0517557	-0.123262	0.202915	0.195498	0.199549	0.263269	0.266292	0.260684	0.14	1.04055	0.401725	0.664786	0.194357	-0.472841	1	1	1	1	1	1	1
Genus:Oscillospira	-0.215258	0.147269	-1.46166	0.143834	0.657529	FALSE	0.0562338	0.0128821	0.0435494	0.0166547	0.165606	0.203586	0.813447	0.415962	0.532431	FALSE	0.0436138	0.017163	0.055427	0.0129534	3.85166	0.555869	0.659019	FALSE	-0.0528543	-0.401537	-0.0228281	-0.348683	0.0300262	0.378709	0.212956	0.205554	0.209302	0.273142	0.275974	0.270304	-0.248194	-1.95344	-0.109068	-1.27656	0.108801	1.40105	1	1	1	1	1	1	1
Species:copri	0.186019	0.213317	0.87203	0.383192	0.817477	FALSE	3.23288e-05	7.98594e-05	3.00979e-05	5.8786e-05	-0.166065	0.267284	-0.621304	0.5344	0.657723	FALSE	3.53416e-05	8.47139e-05	2.72623e-05	5.17275e-05	1.33019	0.556048	0.659019	FALSE	-0.0582352	0.32603	0.0649054	0.384265	0.123141	-0.261124	0.32153	0.314532	0.314693	0.378519	0.378653	0.372729	-0.181119	1.03656	0.20625	1.01518	0.325207	-0.700574	1	1	1	1	1	1	1
Genus:Anaerotruncus	0.246969	0.383976	0.64319	0.520101	0.826229	FALSE	0.000123035	0.000279521	0.000109387	0.000212757	0.562078	0.433351	1.29705	0.194613	0.296554	FALSE	2.65374e-05	0.00010615	0.000200208	0.000304153	3.55879	0.626434	0.715925	FALSE	0.88361	0.600683	0.865871	-0.282927	-0.0177396	0.265188	0.563832	0.55746	0.549972	0.615612	0.60884	0.602943	1.56715	1.07754	1.57439	-0.459587	-0.0291367	0.439823	1	1	1	1	1	1	1
Family:Enterobacteriaceae	0.247025	0.302863	0.815632	0.414711	0.826229	FALSE	9.50811e-05	0.000380325	4.00986e-05	0.000100142	-0.58699	0.354039	-1.65798	0.0973207	0.173015	FALSE	0.000132396	0.000384232	4.97893e-06	2.05286e-05	3.41525	0.663844	0.732517	FALSE	-0.576127	0.290069	-0.300401	0.866196	0.275726	-0.590471	0.450888	0.444284	0.440283	0.504651	0.501132	0.495199	-1.27776	0.652892	-0.682292	1.71643	0.550205	-1.19239	1	1	1	1	1	1	1
Genus:Staphylococcus	-0.877552	0.472305	-1.85802	0.0631662	0.382064	FALSE	0.000676426	0.00174784	6.12087e-05	0.000221792	-0.253372	0.520256	-0.487014	0.626248	0.74222	FALSE	0.00055934	0.00175738	0.000171408	0.000367827	3.22485	0.716481	0.764246	FALSE	-0.0566746	-0.648674	-1.08104	-0.592	-1.02436	-0.432362	0.695821	0.689638	0.678181	0.745927	0.735349	0.729501	-0.08145	-0.940601	-1.59402	-0.793642	-1.39303	-0.592682	1	1	1	1	1	1	1
Genus:Coprobacillus	-0.490515	0.527481	-0.92992	0.352413	0.817477	FALSE	0.000510345	0.000826766	0.000180974	0.00040948	0.869221	0.574737	1.51238	0.130437	0.219683	FALSE	0.000139034	0.000379932	0.000530443	0.000806308	2.91493	0.809856	0.83598	FALSE	0.759128	-0.568427	0.41155	-1.32756	-0.347578	0.979977	0.776005	0.769909	0.756079	0.825326	0.812439	0.806619	0.978251	-0.738304	0.544322	-1.60852	-0.42782	1.21492	1	1	1	1	1	1	1
Family:Lachnospiraceae	-0.0414272	0.128239	-0.323046	0.746661	0.884931	FALSE	0.128498	0.035535	0.111578	0.02701	0.217324	0.184842	1.17573	0.239704	0.345567	FALSE	0.0997144	0.0266427	0.138668	0.0247729	2.07606	0.886458	0.886458	FALSE	0.199779	-0.0267909	0.213883	-0.22657	0.0141032	0.240673	0.200571	0.193152	0.197272	0.260953	0.264017	0.258426	0.996052	-0.138703	1.0842	-0.868241	0.0534179	0.931306	1	1	1	1	1	1	1
ASV Level
	ANCOM (OVX-SHM)						Relative Abundance				ANCOM (HFD-LFD)						Relative Abundance				ANCOM (global)				ANCOM (pairwise)
ASV (Assigned Taxonomy to very right)	lfc_TrtOVX	se_TrtOVX	W_TrtOVX	p_TrtOVX	q_TrtOVX	diff_TrtOVX	mean_SHM	sd_SHM	mean_OVX	sd_OVX	lfc_DietHFD	se_DietHFD	W_DietHFD	p_DietHFD	q_DietHFD	diff_DietHFD	mean_LFD	sd_LFD	mean_HFD	sd_HFD	global_W	global_p_val	global_q_val	global_diff_abn	lfc_SHM-HFD_SHM-LFD	lfc_OVX-LFD_SHM-LFD	lfc_OVX-HFD_SHM-LFD	lfc_OVX-LFD_SHM-HFD	lfc_OVX-HFD_SHM-HFD	lfc_OVX-HFD_OVX-LFD	se_SHM-HFD_SHM-LFD	se_OVX-LFD_SHM-LFD	se_OVX-HFD_SHM-LFD	se_OVX-LFD_SHM-HFD	se_OVX-HFD_SHM-HFD	se_OVX-HFD_OVX-LFD	W_SHM-HFD_SHM-LFD	W_OVX-LFD_SHM-LFD	W_OVX-HFD_SHM-LFD	W_OVX-LFD_SHM-HFD	W_OVX-HFD_SHM-HFD	W_OVX-HFD_OVX-LFD	p_SHM-HFD_SHM-LFD	p_OVX-LFD_SHM-LFD	p_OVX-HFD_SHM-LFD	p_OVX-LFD_SHM-HFD	p_OVX-HFD_SHM-HFD	p_OVX-HFD_OVX-LFD	q_SHM-HFD_SHM-LFD
d1f3d6dd9ae063ae0164454a00474dfd	0.163699	0.453291	0.361134	0.717999	0.939731	FALSE	0.0157566	0.0188669	0.0110761	0.0134269	-5.81201	0.508171	-11.4371	2.72795e-30	2.67613e-28	TRUE	0.0272248	0.0126852	0.000282558	0.000694974	142.25	2.47295e-30	4.12983e-28	TRUE	-6.10563	-0.0977418	-5.62567	6.00789	0.479969	-5.52792	0.66343	0.65625	0.647015	0.77118	0.763336	0.757104	-9.20313	-0.14894	-8.6948	7.79052	0.628778	-7.3014	3.47664e-20	0.881601	3.47447e-18	6.67317e-15	0.529494	2.84782e-13	1.24414e-18
e9c22dfef2d86bac6ebbd63be98cea5a	1.1722	0.519595	2.25599	0.0240709	0.56269	FALSE	0.0260797	0.0391683	0.05503	0.0802927	-6.54963	0.573366	-11.4231	3.20494e-30	2.67613e-28	TRUE	0.0839872	0.0710011	0.000528765	0.00163241	134.153	1.37703e-28	1.14982e-26	TRUE	-6.72589	1.02813	-5.34826	7.75402	1.37763	-6.37639	0.763917	0.7569	0.744619	0.864611	0.853881	0.84761	-8.80448	1.35834	-7.18254	8.96822	1.61337	-7.52279	1.31455e-18	0.174356	6.84261e-13	3.01357e-19	0.106663	5.36194e-14	4.57277e-17
23f810c1fea24ba99734ad93ad260818	0.727217	0.484881	1.49978	0.133671	0.84224	FALSE	0.0850584	0.094688	0.0551546	0.0683417	-4.88477	0.539226	-9.05887	1.31812e-19	5.50315e-18	TRUE	0.141505	0.0612162	0.00202799	0.00133161	111.302	1.15127e-23	6.40873e-22	TRUE	-5.94056	-0.296388	-4.17725	5.64417	1.76331	-3.88086	0.650699	0.643499	0.63465	0.759451	0.751968	0.745746	-9.1295	-0.460589	-6.58198	7.43191	2.34492	-5.204	6.88181e-20	0.645094	4.64233e-11	1.07042e-13	0.0190309	1.95041e-07	2.4627e-18
bcc3b1a77c4ee96f48e3df8ac21859a7	0.0567331	0.546305	0.103849	0.917289	0.980524	FALSE	0.0182274	0.0246528	0.0193214	0.0236623	-5.56695	0.599651	-9.28365	1.63766e-20	9.11629e-19	TRUE	0.0380932	0.0208036	0.000624142	0.00114718	88.3585	9.86546e-19	4.11883e-17	TRUE	-5.28098	0.374882	-5.45537	5.65587	-0.174387	-5.83025	0.802724	0.795765	0.782315	0.901051	0.889194	0.882918	-6.57883	0.471096	-6.97337	6.27696	-0.196118	-6.60339	4.7416e-11	0.637572	3.09433e-12	3.45253e-10	0.844518	4.01862e-11	1.60198e-09
c86c4acc79dddeac37afedbfa9ea34bd	1.70707	0.645752	2.64354	0.00820448	0.447575	FALSE	0.00273926	0.00582956	0.0347751	0.0579273	-5.17726	0.697669	-7.4208	1.16418e-13	3.88837e-12	TRUE	0.0396878	0.0575472	0	0	73.8891	1.25373e-15	4.18745e-14	TRUE	-3.53892	3.37759	-3.34021	6.91651	0.198709	-6.7178	0.850524	0.843634	0.828746	0.946169	0.932918	0.926642	-4.16087	4.00361	-4.03044	7.31001	0.212997	-7.24961	3.17038e-05	6.23819e-05	5.56733e-05	2.67118e-13	0.831329	4.17958e-13	0.00107113
fd35f0abe307fadd7b5fcda73fee61dc	-0.561153	0.547924	-1.02415	0.305767	0.895843	FALSE	0.00270818	0.00320396	0.00137498	0.00217809	-3.69834	0.601245	-6.15114	7.69294e-10	1.83532e-08	TRUE	0.00401849	0.00280525	0.000141753	0.000404479	49.3421	2.2061e-10	6.14031e-09	TRUE	-4.44875	-1.27939	-4.26222	3.16937	0.186534	-2.98283	0.778557	0.771563	0.758841	0.878338	0.867184	0.860909	-5.7141	-1.65818	-5.61675	3.60837	0.215104	-3.46474	1.10287e-08	0.0972815	1.9458e-08	0.000308131	0.829687	0.000530736	3.94669e-07
1dde417c45171347b0ec07088aa49839	0.466609	0.536731	0.869353	0.384654	0.901344	FALSE	0.00752072	0.00918908	0.0204772	0.0282492	-4.02218	0.590228	-6.81462	9.45121e-12	2.63059e-10	TRUE	0.0280716	0.0250279	0.00113528	0.0016234	48.3386	3.60774e-10	8.60703e-09	TRUE	-3.33745	1.18352	-3.47857	4.52097	-0.141123	-4.66209	0.772802	0.765799	0.753251	0.872939	0.861952	0.855678	-4.31863	1.54547	-4.61808	5.17902	-0.163725	-5.44842	1.57001e-05	0.122232	3.8731e-06	2.23053e-07	0.869948	5.08199e-08	0.00051474
c768758ec14428d45441f998298beb5c	-0.475633	0.69665	-0.682743	0.494769	0.901344	FALSE	0.00650474	0.00757455	0.00254432	0.00409182	-3.72581	0.747928	-4.98151	6.30893e-07	1.31699e-05	TRUE	0.00713359	0.00637073	0.00195246	0.00517036	26.1739	1.75406e-05	0.000325476	TRUE	-3.32503	-0.0426662	-4.14022	3.28236	-0.815192	-4.09756	1.01985	1.01317	0.993236	1.10766	1.08946	1.08321	-3.26031	-0.0421115	-4.16842	2.96332	-0.748254	-3.78279	0.00111291	0.96641	3.06723e-05	0.00304339	0.454307	0.000155078	0.0376004
4b421658bf054a7895a842567547b9a4	-0.6738	0.642554	-1.04863	0.29435	0.889101	FALSE	0.00261677	0.00247259	0.00197403	0.00293023	-3.32983	0.694513	-4.79448	1.63097e-06	2.72372e-05	TRUE	0.00402916	0.00262695	0.000644725	0.0014698	26.3309	1.62616e-05	0.000325476	TRUE	-3.59062	-0.902404	-3.97916	2.68821	-0.388542	-3.07675	0.941665	0.934895	0.917282	1.03281	1.01689	1.01062	-3.81305	-0.965246	-4.33799	2.60282	-0.382089	-3.04441	0.000137262	0.334421	1.43792e-05	0.009246	0.702396	0.00233139	0.00477475
ab620840ec71573b9d4fd3816bc52d02	0.0475011	0.412401	0.115182	0.908301	0.980524	FALSE	0.00231268	0.00225474	0.00299106	0.00298415	2.22099	0.467968	4.74604	2.07442e-06	3.14934e-05	TRUE	0.000576111	0.000452018	0.00462548	0.00229557	24.2443	4.44231e-05	0.000741866	TRUE	1.90347	-0.237839	2.28982	-2.14131	0.386342	2.52765	0.602231	0.59495	0.587572	0.715051	0.708924	0.702749	3.1607	-0.399762	3.89708	-2.99463	0.54497	3.59681	0.00157388	0.689332	9.73581e-05	0.00274779	0.585774	0.000322145	0.0531747
477c9a3d66bae7560f5b73441394a999	-0.0454331	0.685355	-0.0662913	0.947146	0.981515	FALSE	0.0039876	0.00516334	0.00526126	0.00921794	3.55496	0.73677	4.82506	1.39962e-06	2.59707e-05	TRUE	0.000551798	0.00134812	0.00849496	0.00875176	23.7209	5.71327e-05	0.000867378	TRUE	3.47197	-0.0962449	3.54388	-3.56821	0.0719095	3.64012	1.00701	1.00031	0.980758	1.09534	1.07751	1.07125	3.44781	-0.0962147	3.61341	-3.25764	0.0667369	3.398	0.00056515	0.92335	0.000302201	0.00112343	0.946791	0.000678807	0.0196591
15d63a4398d6fd7e3460de8719848a67	-0.0917001	0.401248	-0.228537	0.819229	0.956722	FALSE	0.00048748	0.000411956	0.000537788	0.000565817	2.09629	0.456996	4.58711	4.49415e-06	5.77325e-05	TRUE	0.000157759	0.000322668	0.000848114	0.000370718	22.9862	8.13033e-05	0.00104444	TRUE	1.54066	-0.615146	2.01268	-2.15581	0.472019	2.62783	0.570844	0.563515	0.557085	0.686527	0.681258	0.675129	2.69892	-1.09162	3.61288	-3.14017	0.692864	3.89234	0.00695647	0.274998	0.000302809	0.0016885	0.488395	9.92832e-05	0.228073
45b76e49b6500d8d245c2f27f6fbb143	-0.225007	0.360569	-0.624034	0.532605	0.901344	FALSE	0.0163452	0.0155709	0.0127274	0.0114149	1.94652	0.416889	4.66915	3.02447e-06	4.20906e-05	TRUE	0.00384733	0.00258479	0.0244901	0.0117711	23.0131	8.02611e-05	0.00104444	TRUE	1.91877	-0.220579	1.75893	-2.13934	-0.159836	1.97951	0.53476	0.527382	0.522032	0.653967	0.649661	0.643601	3.58809	-0.418253	3.36939	-3.27134	-0.24603	3.07568	0.000333114	0.675762	0.000753355	0.00107041	0.805659	0.00210025	0.0119207
8cdfcae10c5b81480f4a3d370e375ebc	1.33162	0.826722	1.61073	0.107239	0.84224	FALSE	0.00476439	0.0107006	0.00970467	0.0142754	-3.73378	0.876616	-4.25931	2.05063e-05	0.000214035	TRUE	0.0150756	0.0148459	0	0	22.2492	0.000115775	0.00138103	TRUE	-2.49297	2.60462	-2.29426	5.09758	0.198709	-4.89887	1.17208	1.16555	1.14113	1.25451	1.23185	1.22564	-2.12696	2.23466	-2.01052	4.06342	0.16131	-3.997	0.0334231	0.0254395	0.0443761	4.83596e-05	0.871849	6.41507e-05	1
f46fb27c910cdc08b14ef44ef5fe22ea	0.47323	0.569434	0.831053	0.405943	0.901344	FALSE	0.000888593	0.0011625	0.00133321	0.00158764	2.65835	0.622426	4.27095	1.94644e-05	0.000214035	TRUE	0.000184679	0.00054208	0.00199572	0.00138718	20.5162	0.000265326	0.00276934	TRUE	2.27989	0.126951	3.14952	-2.15294	0.869626	3.02256	0.830987	0.82407	0.809769	0.927699	0.915019	0.908742	2.74359	0.154053	3.8894	-2.32073	0.950391	3.3261	0.0060771	0.877568	0.000100492	0.0203015	0.341914	0.00088071	0.205319
e255ba0f50527b1d02dcc912cc77df05	-1.24654	0.519483	-2.39959	0.0164136	0.548215	FALSE	0.00115009	0.0011769	0.000335497	0.000599741	-2.06022	0.573256	-3.59389	0.000325777	0.00226687	TRUE	0.00129551	0.00113677	0.000198625	0.000410776	20.5856	0.000256681	0.00276934	TRUE	-2.03486	-1.189	-3.26639	0.845855	-1.23154	-2.07739	0.76614	0.759126	0.746779	0.866694	0.8559	0.849627	-2.65599	-1.56628	-4.37398	0.975956	-1.43888	-2.44506	0.00790767	0.117284	1.22003e-05	0.329086	0.150185	0.0144827	0.275074
8619b0ceb73a9c6a8b7630715fa9b9ec	0.408604	0.655733	0.623125	0.533202	0.901344	FALSE	0.0017846	0.00212545	0.0013486	0.00128359	-2.32777	0.70752	-3.29004	0.00100173	0.00576859	TRUE	0.00231045	0.00178861	0.000853684	0.00137416	20.3797	0.000283201	0.00278204	TRUE	-3.83948	-1.07093	-1.96419	2.76856	1.87529	-0.893262	0.870162	0.8633	0.847823	0.964773	0.950949	0.944673	-4.41238	-1.24051	-2.31675	2.86964	1.97202	-0.945577	1.02242e-05	0.214788	0.0205176	0.00410933	0.0486069	0.344364	0.000365879
727992952afbbf55406b97e29855c9c2	-0.189298	0.579606	-0.326599	0.743971	0.941237	FALSE	0.00230028	0.00234637	0.00271701	0.0026111	2.5694	0.632446	4.06264	4.85208e-05	0.000450166	TRUE	0.000538796	0.000620058	0.00437487	0.00203163	19.9393	0.000349469	0.0032423	TRUE	1.5253	-1.20122	2.36106	-2.72652	0.83576	3.56228	0.801958	0.794999	0.781571	0.900331	0.888496	0.88222	1.90196	-1.51097	3.02091	-3.02835	0.940645	4.03786	0.0571758	0.130796	0.00252016	0.00245893	0.346887	5.39421e-05	1
94cddcc02cd1c64c6405dd148236eff9	-0.767009	0.508361	-1.50879	0.131353	0.84224	FALSE	0.010423	0.00760118	0.00986722	0.00884345	2.15302	0.562315	3.82886	0.000128738	0.00102378	TRUE	0.00328891	0.00255114	0.0165816	0.00595027	19.3276	0.000467809	0.0041118	TRUE	1.16404	-1.72382	1.37003	-2.88785	0.205995	3.09385	0.695962	0.688836	0.678613	0.801267	0.792496	0.786246	1.67256	-2.50251	2.01887	-3.60411	0.259932	3.93496	0.0944143	0.0123317	0.0435008	0.000313228	0.794916	8.32095e-05	1
66432ff17433f9a71ac9afb64cd9b965	0.102745	0.39483	0.260227	0.794689	0.955505	FALSE	0.000217951	0.000308426	0.000277279	0.000396422	1.80218	0.450678	3.99882	6.36585e-05	0.000559525	TRUE	0	0	0.000482409	0.000358133	19.0311	0.000538761	0.00449865	TRUE	1.95732	0.290069	1.9525	-1.66725	-0.00481781	1.66244	0.584255	0.576946	0.570111	0.698692	0.693059	0.686908	3.35012	0.502767	3.42478	-2.38625	-0.00695152	2.42017	0.000807772	0.615128	0.0006153	0.0170211	0.994454	0.0155132	0.0280989
899eadb019f06090377ea4bd3d06a914	-0.403358	0.501967	-0.803554	0.421654	0.901344	FALSE	0.0032928	0.00349754	0.00239791	0.0024086	2.39376	0.556026	4.30511	1.669e-05	0.000199087	TRUE	0.0007985	0.000954793	0.00474549	0.00296682	18.7225	0.000623989	0.0049622	TRUE	2.21174	-0.553191	2.01925	-2.76493	-0.192495	2.57244	0.738052	0.730995	0.719497	0.840428	0.830446	0.82418	2.99673	-0.756765	2.80647	-3.28991	-0.231797	3.12121	0.00272893	0.449191	0.00500871	0.00100219	0.816696	0.00180111	0.092199
c5676c736f09d04b21b80806e6a38fcd	-0.255712	0.501795	-0.509594	0.610336	0.926601	FALSE	0.000507215	0.000825909	0.000359511	0.00097931	-2.11674	0.555857	-3.80806	0.000140061	0.00106319	TRUE	0.000889195	0.00113253	0	0	18.1763	0.000809041	0.00614136	TRUE	-2.55664	-0.66343	-2.35793	1.89321	0.198709	-1.6945	0.728623	0.72155	0.710338	0.831633	0.821924	0.815661	-3.50886	-0.91945	-3.31945	2.27649	0.241761	-2.07746	0.000450028	0.35786	0.000901959	0.0228165	0.808965	0.0377596	0.0161046
d4a47c48c7019ba84fa1b58d93249490	0.281692	0.425178	0.662526	0.507634	0.901344	FALSE	0.000233714	0.000377794	0.000253794	0.000412119	-2.03819	0.480534	-4.2415	2.22033e-05	0.000218115	TRUE	0.00050337	0.000429981	0	0	18.0496	0.000859215	0.00623865	TRUE	-1.90907	0.442989	-1.71036	2.35206	0.198709	-2.15335	0.628684	0.621447	0.613266	0.739233	0.732369	0.726166	-3.03661	0.712835	-2.78894	3.18176	0.271324	-2.96537	0.00239252	0.475948	0.00528813	0.00146385	0.786142	0.0030232	0.0832256
1edf86d40c6584d9f5b6f15a1fe1f261	-1.66078	0.650855	-2.55168	0.0107204	0.447575	FALSE	0.00234142	0.00258203	0.000965409	0.00222766	2.23755	0.702705	3.1842	0.00145155	0.00781967	TRUE	0.000325906	0.000898432	0.00286236	0.00284904	16.6031	0.00170554	0.0118677	TRUE	3.13077	-0.735378	0.66536	-3.86615	-2.46541	1.40074	0.930763	0.923979	0.906691	1.02241	1.00681	1.00054	3.36366	-0.795881	0.733833	-3.78142	-2.44874	1.39998	0.000769157	0.426101	0.46305	0.000155933	0.0143357	0.161519	0.0267557
f765dc4fda0fd3d1515976e692b2714c	0.366958	0.549753	0.667496	0.504456	0.901344	FALSE	0.00166443	0.00174188	0.00128671	0.00102919	-1.93846	0.603046	-3.21444	0.00130699	0.00727557	TRUE	0.00237415	0.00147083	0.00061873	0.000601406	16.3362	0.00193492	0.0129253	TRUE	-2.93749	-0.599898	-1.58804	2.33759	1.34945	-0.988141	0.759875	0.752851	0.740693	0.860826	0.850214	0.843942	-3.86576	-0.796834	-2.14399	2.71552	1.58719	-1.17086	0.000110744	0.425547	0.0320337	0.0066171	0.112469	0.241654	0.00396307
c5b90ee2ce00a35c7c6c33a6577a0997	0.662706	0.726053	0.912751	0.361373	0.901344	FALSE	0.00295692	0.00470558	0.00364744	0.00548556	-3.06987	0.776989	-3.95098	7.78314e-05	0.000649892	TRUE	0.00623672	0.00591102	0.000560566	0.00131973	16.0606	0.002204	0.0141565	TRUE	-3.21148	0.553281	-2.37607	3.76476	0.835406	-2.92935	1.06569	1.05907	1.03777	1.15175	1.1322	1.12596	-3.01351	0.522424	-2.28959	3.26873	0.737861	-2.60164	0.00258248	0.601375	0.0220452	0.0010803	0.460599	0.0092778	0.0898333
946dc3a6877d99ca24fa0eb8665333f2	-0.374402	0.760853	-0.492083	0.622661	0.936796	FALSE	0.00443922	0.00669896	0.00167949	0.00293779	-3.0406	0.811407	-3.74732	0.000178735	0.00129777	TRUE	0.0048305	0.00496622	0.00131122	0.00501231	14.9315	0.00375225	0.0232084	TRUE	-3.19347	-0.495086	-3.38454	2.69838	-0.19107	-2.88945	1.11631	1.10973	1.08695	1.20056	1.17953	1.17331	-2.86073	-0.446131	-3.1138	2.24759	-0.161987	-2.46265	0.00422662	0.655502	0.00184693	0.0246022	0.871316	0.0137916	0.147026
9ea2093983aaf6100e60dbb7f241e6ed	-0.89782	0.569506	-1.57649	0.114913	0.84224	FALSE	0.00565612	0.00530419	0.00441915	0.00564088	1.68737	0.622497	2.71065	0.00671513	0.0280357	TRUE	0.00268172	0.00396421	0.00721858	0.00580066	14.1892	0.00531721	0.0317134	TRUE	0.407856	-2.14516	0.757429	-2.55301	0.349573	2.90258	0.759685	0.752661	0.740509	0.860648	0.850041	0.84377	0.536875	-2.85009	1.02285	-2.96638	0.411242	3.44002	0.591354	0.00437062	0.306379	0.00301327	0.680895	0.000581677	1
998347da00eab2866a496a20e79a9a23	-0.707829	0.551513	-1.28343	0.199341	0.848364	FALSE	0.000880469	0.000883069	0.000582411	0.00112472	2.1059	0.604778	3.48211	0.000497477	0.00332315	TRUE	0.000159759	0.000451877	0.00126073	0.00110724	12.7993	0.0101826	0.0586376	FALSE	2.19399	-0.587566	1.44193	-2.78155	-0.752057	2.0295	0.81271	0.805766	0.792015	0.910457	0.898309	0.892032	2.69959	-0.729202	1.82058	-3.05512	-0.837192	2.27514	1	1	1	1	1	1	1
d114fb4c335125128be28401522dd41a	0.0893168	0.268099	0.333148	0.739022	0.941237	FALSE	0.126654	0.0817272	0.131002	0.0784492	1.00388	0.323531	3.1029	0.00191638	0.0100011	TRUE	0.0619367	0.0208054	0.191913	0.0575954	12.701	0.0106598	0.0593397	FALSE	0.923388	0.0410032	1.12769	-0.882384	0.2043	1.08668	0.399158	0.391914	0.390209	0.533363	0.532112	0.526699	2.31334	0.104623	2.88996	-1.65438	0.383942	2.0632	1	1	1	1	1	1	1
12685814d6440416931b6b281180acb8	0.23983	0.408859	0.586584	0.557483	0.90388	FALSE	0.000165771	0.000293035	0.000153089	0.000244114	-1.59672	0.464484	-3.43762	0.000586853	0.00369103	TRUE	0.000320493	0.000307683	7.46839e-06	3.0793e-05	12.2287	0.0132786	0.0715334	FALSE	-1.64118	0.227555	-1.3204	1.86873	0.320777	-1.54795	0.604781	0.597505	0.590049	0.717377	0.711179	0.705002	-2.71367	0.380842	-2.23778	2.60495	0.45105	-2.19567	1	1	1	1	1	1	1
b76fb1d8aab87cfdc2cb1646882c6d7c	0.353379	0.361845	0.976605	0.328765	0.900061	FALSE	0.00234787	0.00171336	0.00257199	0.00176941	1.04213	0.41815	2.49224	0.0126941	0.0460852	TRUE	0.00123192	0.000581786	0.00362229	0.00162726	11.9879	0.0148493	0.0760227	FALSE	1.38839	0.731816	1.45371	-0.656569	0.0653198	0.721889	0.530858	0.523475	0.518242	0.650461	0.646257	0.640206	2.61536	1.398	2.80507	-1.00939	0.101074	1.12759	1	1	1	1	1	1	1
859de9e94cf9a4e5ceca452509f7067f	-0.00047688	0.835696	-0.000570639	0.999545	0.999545	FALSE	0.00575921	0.00531983	0.00506203	0.00519665	-3.04002	0.885506	-3.43309	0.000596753	0.00369103	TRUE	0.00820392	0.00406472	0.00276112	0.00479971	11.9629	0.0150225	0.0760227	FALSE	-3.15826	-0.0865395	-3.0081	3.07172	0.150158	-2.92156	1.22585	1.21937	1.19337	1.30666	1.28243	1.27624	-2.57638	-0.0709704	-2.52068	2.35082	0.117089	-2.2892	1	1	1	1	1	1	1
7020c36c185cf411cb9802bc0458113e	0.327775	0.434013	0.75522	0.450117	0.901344	FALSE	0.000253874	0.000342181	0.000258399	0.000296626	-1.65184	0.48922	-3.37648	0.000734194	0.00437894	TRUE	0.000465356	0.000329779	5.9357e-05	0.000104382	11.363	0.019833	0.097415	FALSE	-1.4041	0.607703	-1.27134	2.0118	0.132752	-1.87905	0.639659	0.632439	0.623926	0.749301	0.742129	0.735916	-2.19507	0.960888	-2.03765	2.6849	0.17888	-2.55334	1	1	1	1	1	1	1
415e7d2d958a8e2f21ad5e2d8eedb845	-0.10616	0.383276	-0.27698	0.781795	0.955505	FALSE	0.000148334	0.000288277	7.66856e-05	0.000179085	-1.25941	0.439297	-2.86688	0.00414536	0.0197793	TRUE	0.000229812	0.00030185	0	0	10.9758	0.0237152	0.110012	FALSE	-1.54096	-0.355529	-1.34225	1.18543	0.198709	-0.986725	0.560873	0.553529	0.547399	0.677504	0.672505	0.666392	-2.74744	-0.642295	-2.45206	1.74971	0.295476	-1.4807	1	1	1	1	1	1	1
a4d7cbabde969e044fe9800d02c19328	-0.305913	0.581766	-0.525834	0.599003	0.917739	FALSE	0.00684755	0.00538228	0.00782326	0.00604741	1.90971	0.634575	3.00943	0.00261739	0.0129146	TRUE	0.00330429	0.0025646	0.0111581	0.00512623	10.177	0.0342399	0.150475	FALSE	1.20156	-0.981878	1.60341	-2.18344	0.401853	2.58529	0.832502	0.825587	0.81124	0.92913	0.916405	0.910128	1.44331	-1.18931	1.9765	-2.34998	0.43851	2.84058	1	1	1	1	1	1	1
b0393e75df8338f8224463cb1b34efbd	-0.0226077	0.596373	-0.0379087	0.969761	0.981515	FALSE	0.00139499	0.00166092	0.00116983	0.00118946	1.95213	0.648969	3.00805	0.00262932	0.0129146	TRUE	0.000418202	0.000648488	0.00208916	0.00148141	9.46957	0.0473146	0.192721	FALSE	2.02822	0.0856666	1.97271	-1.94256	-0.0555131	1.88704	0.878037	0.871185	0.855472	0.972243	0.958189	0.951914	2.30995	0.0983334	2.30599	-1.99801	-0.0579354	1.98237	1	1	1	1	1	1	1
15044b693ad3b49debb3781a6c7b100e	-1.13423	0.817635	-1.38721	0.165378	0.84224	FALSE	0.00406767	0.00471252	0.00307498	0.00463928	2.45133	0.867616	2.82536	0.00472269	0.0216935	TRUE	0.000938909	0.00184163	0.0060197	0.0051354	9.14923	0.0547423	0.212604	FALSE	2.6591	-0.894284	1.3676	-3.55338	-1.29149	2.26189	1.19962	1.19312	1.16789	1.28121	1.25774	1.25154	2.21661	-0.749533	1.171	-2.77347	-1.02684	1.80728	1	1	1	1	1	1	1
adaf1f2b46ded6da8ab646641ed16cda	-0.42569	0.639132	-0.666043	0.505384	0.901344	FALSE	0.00217064	0.00272846	0.00174178	0.00185127	1.94882	0.691137	2.81973	0.00480634	0.0216935	TRUE	0.000709505	0.000880774	0.00311697	0.0026054	8.83587	0.0631091	0.230888	FALSE	1.28792	-1.05441	1.52538	-2.34233	0.237458	2.57979	0.921056	0.91426	0.897261	1.01315	0.99784	0.99157	1.39831	-1.1533	1.70004	-2.31192	0.237973	2.60172	1	1	1	1	1	1	1
45358caa726d57e6a07ebaf3eb85b574	-0.427579	0.630203	-0.678479	0.497468	0.901344	FALSE	0.0109537	0.00880541	0.0110424	0.00896783	1.91211	0.682327	2.80234	0.00507338	0.0222962	TRUE	0.00531308	0.00403371	0.0163512	0.00866575	8.59115	0.0705017	0.240281	FALSE	1.31101	-0.996498	1.4901	-2.30751	0.179087	2.48659	0.910939	0.904131	0.887434	1.00352	0.988501	0.98223	1.43919	-1.10216	1.67911	-2.29942	0.18117	2.53158	1	1	1	1	1	1	1
1eedce99e68d0de0519c9a55a0f03ce8	0.550791	0.390872	1.40913	0.158796	0.84224	FALSE	8.84519e-05	0.000247698	0.000126804	0.0002166	-1.207	0.44678	-2.70155	0.00690181	0.0281122	TRUE	0.000223181	0.000291266	0	0	8.38399	0.0774158	0.258569	FALSE	-0.792952	0.997017	-0.594243	1.78997	0.198709	-1.59126	0.57064	0.56331	0.556886	0.686341	0.681079	0.674949	-1.38958	1.76993	-1.06708	2.60799	0.291757	-2.3576	1	1	1	1	1	1	1
09893bf764954c6de6b1a52e3725d3c8	-0.461391	0.527737	-0.874282	0.381965	0.901344	FALSE	0.00204112	0.00114134	0.0018213	0.0014825	-1.49747	0.581377	-2.57574	0.0100026	0.0379645	TRUE	0.00261831	0.00123816	0.00127806	0.00103988	8.16376	0.0854917	0.279943	FALSE	-0.954818	0.113447	-1.88976	1.06826	-0.934939	-2.0032	0.766912	0.759899	0.747529	0.867417	0.856601	0.850328	-1.24502	0.149292	-2.52801	1.23155	-1.09145	-2.3558	1	1	1	1	1	1	1
97d033725a3fcb0e6b0f9554365d4e0f	0.209894	0.441622	0.47528	0.634587	0.939731	FALSE	0.000181959	0.000251996	0.000298826	0.000501705	1.2814	0.4967	2.57983	0.00988499	0.0379645	TRUE	4.27635e-05	0.000104623	0.000429833	0.000480451	7.87618	0.0972826	0.280107	FALSE	1.26202	0.222695	1.52918	-1.03933	0.267158	1.30648	0.652671	0.645473	0.636565	0.761266	0.753727	0.747503	1.93362	0.34501	2.40224	-1.36526	0.354449	1.7478	1	1	1	1	1	1	1
07687ea082d6b251dceee23598c13a35	0.364258	0.858652	0.42422	0.671405	0.939731	FALSE	0.00338354	0.00610981	0.00277057	0.0042938	-2.48665	0.908253	-2.73783	0.00618452	0.0264824	TRUE	0.00493854	0.00523485	0.00130704	0.00459807	7.75266	0.10282	0.285154	FALSE	-1.93783	0.945255	-2.05294	2.88309	-0.115108	-2.99819	1.25323	1.24677	1.21997	1.33326	1.30823	1.30204	-1.54627	0.758161	-1.68278	2.16244	-0.0879878	-2.30269	1	1	1	1	1	1	1
8b1b1752aa8fe51571e24a776dbea239	-0.686132	0.494706	-1.38695	0.165457	0.84224	FALSE	0.00312755	0.00155479	0.00207374	0.00152065	1.35722	0.548886	2.47267	0.0134106	0.0476505	TRUE	0.00153323	0.00118827	0.00357429	0.00129651	7.44863	0.117786	0.306055	FALSE	0.893216	-1.11795	0.684267	-2.01117	-0.208949	1.80222	0.716904	0.709813	0.698955	0.820721	0.811349	0.805089	1.24593	-1.57499	0.978985	-2.45049	-0.257533	2.23853	1	1	1	1	1	1	1
c04cd889460db74d76487f1066c3ed56	-0.090774	0.507621	-0.178823	0.858077	0.975243	FALSE	0.000308197	0.000473519	0.000215247	0.00039454	-1.45011	0.561587	-2.58216	0.00981831	0.0379645	TRUE	0.000463622	0.000518622	6.89649e-05	0.00019474	7.48499	0.115891	0.306055	FALSE	-1.63273	-0.24121	-1.51207	1.39152	0.120658	-1.27086	0.746294	0.73925	0.727502	0.848125	0.837905	0.831637	-2.18778	-0.326291	-2.07844	1.6407	0.144	-1.52814	1	1	1	1	1	1	1
6d6f6e6a33ed34d314334f4c712228f0	-0.168894	0.70746	-0.238732	0.811313	0.956722	FALSE	0.00201594	0.00210487	0.00222986	0.00251042	1.93584	0.75861	2.55182	0.0107162	0.0397692	TRUE	0.000760845	0.00101037	0.00341113	0.00242979	6.55152	0.175305	0.395484	FALSE	1.78903	-0.283518	1.79775	-2.07255	0.00871619	2.08126	1.03851	1.03185	1.01136	1.12559	1.10684	1.10059	1.72269	-0.274766	1.77755	-1.8413	0.00787486	1.89104	1	1	1	1	1	1	1
55f1ab1887cb57a282b343e9000f1934	-0.995969	0.531457	-1.87403	0.0609258	0.84224	FALSE	0.00501964	0.00222247	0.0037397	0.00262262	1.38644	0.585037	2.36983	0.0177964	0.0571538	FALSE	0.002831	0.00203768	0.00579959	0.00197999	11.0421	0.023001	0.109748	FALSE	0.410849	-1.93938	0.37523	-2.35023	-0.0356188	2.31461	0.73365	0.726585	0.71522	0.83632	0.826466	0.820201	0.560007	-2.66917	0.524636	-2.8102	-0.0430977	2.822	1	1	1	1	1	1	1
b466f02632c790fd215e6780396d09ed	-0.750302	0.582233	-1.28866	0.197515	0.848364	FALSE	0.000775385	0.00105554	0.000211208	0.000427865	-1.28177	0.635035	-2.01843	0.0435468	0.110187	FALSE	0.000856828	0.00106185	0.000134556	0.000256458	10.7018	0.0269047	0.121435	FALSE	-2.22179	-1.65814	-2.04534	0.56365	0.176452	-0.387198	0.815625	0.808686	0.794846	0.913204	0.900972	0.894695	-2.72403	-2.05041	-2.57325	0.617223	0.195846	-0.432771	1	1	1	1	1	1	1
e5b7aaf004ada948c9af739db099fcd1	-0.0737389	0.273574	-0.269539	0.787515	0.955505	FALSE	0.00322008	0.00121675	0.00276881	0.001163	0.129297	0.329301	0.392641	0.694584	0.805525	FALSE	0.00260132	0.000993041	0.00335117	0.00127721	0.199699	0.0447241	0.188695	FALSE	0.0306558	-0.140199	0.0890388	-0.170855	0.0583829	0.229238	0.40664	0.399353	0.397494	0.540024	0.53865	0.533171	0.0753881	-0.351066	0.224	-0.316385	0.108387	0.429953	1	1	1	1	1	1	1
b143f9d8957f541547f4eea54d7adbd7	-0.231143	0.908713	-0.254363	0.799215	0.955505	FALSE	0.00263256	0.00421629	0.00221654	0.00439713	0.136673	0.957887	0.142682	0.886542	0.906835	FALSE	0.00181407	0.00331189	0.00298688	0.00500982	0.20116	0.0451964	0.188695	FALSE	0.515399	0.179764	-0.0344691	-0.335634	-0.549868	-0.214233	1.33027	1.32387	1.29482	1.40826	1.38098	1.37482	0.387439	0.135787	-0.0266208	-0.238333	-0.398172	-0.155827	1	1	1	1	1	1	1
506f8c471421b2587202d1fe4181530b	1.56347	0.565189	2.76629	0.00566988	0.447575	FALSE	0.0202605	0.0245864	0.0632297	0.051067	0.132865	0.618245	0.214906	0.82984	0.882697	FALSE	0.0448711	0.0520676	0.0400668	0.0396511	9.33809	0.0502354	0.199746	FALSE	0.758463	2.22125	1.77005	1.46279	1.01159	-0.451199	0.818358	0.811423	0.797501	0.915782	0.903469	0.897192	0.92681	2.73748	2.2195	1.59731	1.11967	-0.502901	1	1	1	1	1	1	1
96cc7c2b0d5a89930e20704f6cdd3997	0.0546401	0.516639	0.105761	0.915772	0.980524	FALSE	0.00136937	0.000775437	0.00131912	0.00083093	-0.129588	0.570458	-0.227164	0.820296	0.882697	FALSE	0.00115233	0.000579667	0.00152339	0.000932483	0.241714	0.0588202	0.223249	FALSE	0.117876	0.334286	-0.0222392	0.216409	-0.140116	-0.356525	0.760198	0.753175	0.741007	0.861129	0.850507	0.844236	0.15506	0.443835	-0.0300122	0.251309	-0.164744	-0.422305	1	1	1	1	1	1	1
c2f0aed95b7159dbbc1a85f7b652bbc5	-0.0520442	0.332313	-0.156612	0.875551	0.975243	FALSE	5.27452e-05	9.99886e-05	2.16658e-05	7.10678e-05	-0.144198	0.388875	-0.370807	0.710782	0.813017	FALSE	3.82939e-05	9.11271e-05	3.5267e-05	8.44466e-05	0.255315	0.0635978	0.230888	FALSE	-0.214831	-0.090496	-0.161206	0.124335	0.0536251	-0.0707095	0.493029	0.485614	0.481489	0.616624	0.613381	0.607437	-0.435736	-0.186354	-0.334806	0.201637	0.0874253	-0.116406	1	1	1	1	1	1	1
f9a0e70f184cd9257e713b82a078c7fd	-0.0519797	0.679473	-0.0765	0.939021	0.980524	FALSE	0.000770743	0.00133233	0.000649574	0.00120508	0.343984	0.73096	0.470592	0.637932	0.779078	FALSE	0.000375135	0.000542565	0.00102191	0.00162248	0.262243	0.0660685	0.234754	FALSE	0.173838	-0.189944	0.321512	-0.363782	0.147674	0.511456	0.997342	0.990639	0.97137	1.08607	1.06852	1.06227	0.174301	-0.191739	0.330988	-0.334953	0.138204	0.481476	1	1	1	1	1	1	1
3be71ebabda9867b998c859e8649a2d3	-1.00109	0.639749	-1.56482	0.117625	0.84224	FALSE	0.00244123	0.00211998	0.000925028	0.000931677	-1.59233	0.691745	-2.30191	0.0213404	0.0650178	FALSE	0.00219552	0.0016845	0.00115628	0.00174618	8.65607	0.0684621	0.238191	FALSE	-1.80949	-1.18606	-2.56653	0.623423	-0.757042	-1.38046	0.938516	0.931743	0.914223	1.0298	1.01398	1.00771	-1.92803	-1.27295	-2.80733	0.605382	-0.746606	-1.3699	1	1	1	1	1	1	1
378cd777b58cf4421e905ffee7e8fd8f	-0.267977	0.368474	-0.727261	0.467066	0.901344	FALSE	0.000103551	0.000209853	1.20392e-05	4.96389e-05	-0.0207012	0.424698	-0.0487433	0.961124	0.961124	FALSE	3.9109e-05	0.0001094	7.26907e-05	0.000190428	0.343118	0.0965496	0.280107	FALSE	-0.0127283	-0.227823	-0.249274	-0.215094	-0.236546	-0.0214519	0.546547	0.539183	0.533482	0.664574	0.659957	0.653872	-0.0232886	-0.422533	-0.467259	-0.323657	-0.358426	-0.0328075	1	1	1	1	1	1	1
9f116f1ef3df875a96c3afc45e58168e	1.58096	0.613356	2.57756	0.00994999	0.447575	FALSE	0.000197356	0.000375011	0.00102689	0.00115026	-1.03868	0.665711	-1.56026	0.118698	0.260823	FALSE	0.000823094	0.00110584	0.000437964	0.000765881	7.96982	0.0932792	0.280107	FALSE	-0.702943	1.94889	0.599891	2.65183	1.30283	-1.34899	0.899581	0.892758	0.8764	0.99271	0.978026	0.971754	-0.781412	2.18299	0.684494	2.6713	1.33211	-1.38821	1	1	1	1	1	1	1
47d2f0adc9e8063c45ed211dfd73fd63	-0.113358	0.310942	-0.364563	0.715437	0.939731	FALSE	5.43739e-05	0.000121139	6.32239e-06	2.60679e-05	-0.0909751	0.367508	-0.247546	0.804486	0.872397	FALSE	2.25644e-05	6.71779e-05	3.62607e-05	0.000106296	0.326074	0.0898953	0.280107	FALSE	0.123676	0.133474	-0.153448	0.00979823	-0.277124	-0.286922	0.460863	0.453446	0.450229	0.588045	0.585567	0.579749	0.268357	0.294354	-0.340822	0.0166624	-0.473256	-0.494907	1	1	1	1	1	1	1
2b3cde7f7fd2c8d3191de1bec65c77c7	0.633229	0.457262	1.38483	0.166105	0.84224	FALSE	0.000142678	0.000214938	0.000317846	0.000405077	1.08278	0.512075	2.1145	0.0344724	0.0913793	FALSE	5.9594e-05	0.000133518	0.000396043	0.000384939	7.89549	0.0964434	0.280107	FALSE	0.506262	0.0888896	1.72294	-0.417372	1.21668	1.63405	0.65411	0.646915	0.637963	0.762591	0.755011	0.748786	0.77397	0.137405	2.70069	-0.547308	1.61147	2.18227	1	1	1	1	1	1	1
9b42d9697a7cb5d7b92d1b7eac16669d	-0.0325982	0.408479	-0.0798038	0.936393	0.980524	FALSE	9.837e-05	0.000223409	5.294e-05	0.000151306	0.262885	0.46411	0.566428	0.571103	0.750362	FALSE	3.16937e-05	0.000126775	0.000115694	0.000228138	0.340551	0.0955403	0.280107	FALSE	0.223489	-0.0398128	0.267059	-0.263302	0.0435694	0.306871	0.604286	0.597008	0.589568	0.716925	0.710741	0.704564	0.36984	-0.0666873	0.452974	-0.367266	0.0613014	0.435548	1	1	1	1	1	1	1
e996afd56f083fe00a58818d9811f788	1.48537	0.839097	1.7702	0.0766942	0.84224	FALSE	0.00157602	0.00630407	0.0100642	0.019423	1.65465	0.888875	1.86151	0.0626717	0.151684	FALSE	2.04466e-05	8.17862e-05	0.0115283	0.0195806	7.95999	0.0936919	0.280107	FALSE	0.687105	0.55	3.12523	-0.137106	2.43812	2.57523	1.20188	1.19538	1.17008	1.2834	1.25987	1.25367	0.57169	0.460103	2.67095	-0.10683	1.93523	2.05416	1	1	1	1	1	1	1
1a6d7c9188120f4a83ed205fce90e03c	0.0217974	0.366818	0.0594229	0.952615	0.981515	FALSE	7.07209e-05	0.000129976	4.5499e-05	0.00010298	0.143994	0.423062	0.340361	0.733585	0.820787	FALSE	3.40966e-05	9.3581e-05	7.99689e-05	0.000132199	0.357515	0.102256	0.285154	FALSE	-0.0871241	-0.177139	0.191912	-0.0900152	0.279036	0.369051	0.538753	0.531379	0.525911	0.657557	0.653146	0.647077	-0.161715	-0.333358	0.364913	-0.136893	0.427218	0.570335	1	1	1	1	1	1	1
c45df70172509aa1424026ab17c9cee5	0.0897565	0.244622	0.366918	0.71368	0.939731	FALSE	1.77243e-05	3.97158e-05	5.88059e-06	2.42463e-05	-0.05308	0.297542	-0.178395	0.858413	0.89392	FALSE	4.99281e-06	1.99712e-05	1.78631e-05	4.09836e-05	0.362272	0.104158	0.285154	FALSE	0.0284082	0.203426	0.0801639	0.175018	0.0517557	-0.123262	0.366902	0.360004	0.358756	0.50412	0.503229	0.498222	0.0774272	0.565066	0.22345	0.347175	0.102847	-0.247404	1	1	1	1	1	1	1
5936ada85b3e6a9bff896efa46576106	-0.72927	0.584194	-1.24833	0.211909	0.848364	FALSE	0.024201	0.0108844	0.0200589	0.0128871	1.25399	0.636967	1.9687	0.0489881	0.120309	FALSE	0.0153698	0.0113187	0.0283706	0.0088772	7.50449	0.114886	0.306055	FALSE	0.241916	-1.70917	0.507458	-1.95108	0.265541	2.21662	0.812148	0.805203	0.791469	0.909927	0.897796	0.891519	0.297872	-2.12265	0.64116	-2.14422	0.29577	2.48635	1	1	1	1	1	1	1
2b960f9dd8cb28c306e49c181b879478	0.698359	0.604476	1.15531	0.247962	0.848364	FALSE	0.0297729	0.016649	0.0285668	0.0111765	1.07324	0.656956	1.63366	0.102331	0.234054	FALSE	0.0215856	0.0131598	0.0362724	0.0105855	7.42333	0.119123	0.306055	FALSE	1.90024	1.55754	1.8565	-0.3427	-0.0437324	0.298967	0.865424	0.858555	0.84322	0.960281	0.946595	0.940319	2.19573	1.81414	2.20168	-0.356875	-0.0461997	0.317942	1	1	1	1	1	1	1
743c127cb8d7a7f58514b327fdd1cd5b	-0.982164	0.443983	-2.21217	0.0269552	0.56269	FALSE	0.00129768	0.000355443	0.000842898	0.000721484	0.774506	0.499021	1.55205	0.12065	0.26167	FALSE	0.000766617	0.000523781	0.00134272	0.000563342	7.36054	0.122504	0.309973	FALSE	0.173723	-1.55076	-0.202074	-1.72449	-0.375798	1.34869	0.632269	0.625037	0.616748	0.742519	0.735555	0.729348	0.274762	-2.48108	-0.327645	-2.32248	-0.510903	1.84917	1	1	1	1	1	1	1
c0ecd4c8af9f2798c95e26cec2533bf0	0.520799	0.473631	1.09959	0.271512	0.848364	FALSE	6.97328e-05	0.000192889	0.000240636	0.000635792	-0.530488	0.528165	-1.0044	0.315187	0.506117	FALSE	0.000255676	0.000653513	6.56309e-05	0.000187528	7.28563	0.12666	0.315706	FALSE	0.558873	1.64234	0.089791	1.08347	-0.469083	-1.55255	0.640775	0.633558	0.62501	0.750327	0.743123	0.736909	0.872184	2.59225	0.143663	1.444	-0.631231	-2.10684	1	1	1	1	1	1	1
a81412a8e285c21c28eceff343f83e89	0.192951	1.06045	0.181953	0.85562	0.975243	FALSE	0.00633695	0.0101915	0.00624386	0.011096	0.662874	1.10852	0.597982	0.549852	0.743165	FALSE	0.00436783	0.00790276	0.00809715	0.0124413	0.422519	0.128895	0.316552	FALSE	0.66065	0.222909	0.894662	-0.437742	0.234011	0.671753	1.55422	1.54797	1.51242	1.62732	1.59354	1.58744	0.425068	0.144001	0.591544	-0.268995	0.14685	0.423167	1	1	1	1	1	1	1
f8940d11b6aaa5c22164626eb46c6d72	0.723897	0.554191	1.30622	0.191476	0.848364	FALSE	9.77765e-05	0.000286015	0.00129868	0.00394577	-1.39743	0.607414	-2.30062	0.021413	0.0650178	FALSE	0.00147762	0.00403504	0	0	7.07164	0.139298	0.337141	FALSE	-0.800097	1.35341	-0.601388	2.15351	0.198709	-1.9548	0.803459	0.796502	0.783028	0.901743	0.889865	0.883588	-0.995816	1.6992	-0.768028	2.38816	0.223303	-2.21234	1	1	1	1	1	1	1
89f8b6cf08a9c941be608629f1287d09	0.935333	0.77875	1.20107	0.229724	0.848364	FALSE	0.00187869	0.00740851	0.0106154	0.0301953	-1.87495	0.829117	-2.26138	0.0237358	0.0695417	FALSE	0.013146	0.031218	1.08806e-05	3.09434e-05	7.02969	0.141915	0.338569	FALSE	-1.04355	1.79891	-0.854466	2.84246	0.189082	-2.65338	1.12485	1.11828	1.09524	1.20881	1.18754	1.18131	-0.927722	1.60864	-0.780161	2.35145	0.159222	-2.24613	1	1	1	1	1	1	1
be8d5a4e1e4825943d10b0ed97d56f0b	-0.594109	1.1057	-0.537314	0.591051	0.917739	FALSE	0.104023	0.0955995	0.0645996	0.0664936	2.63219	1.15349	2.28193	0.0224937	0.0670795	FALSE	0.0562728	0.0728666	0.109541	0.0857361	6.95724	0.146546	0.344694	FALSE	3.92735	0.733236	2.14899	-3.19412	-1.77836	1.41576	1.58689	1.58066	1.54416	1.65938	1.62466	1.61857	2.47487	0.463881	1.39169	-1.92488	-1.09461	0.874698	1	1	1	1	1	1	1
a6ccd0968e3bb5d3d440a8146694161f	-0.243152	0.293778	-0.827671	0.407857	0.901344	FALSE	0.0302092	0.0128641	0.0214864	0.0105252	0.0674303	0.350147	0.192577	0.84729	0.893047	FALSE	0.0231943	0.0113553	0.0280887	0.0131108	0.495961	0.160444	0.372141	FALSE	-0.00183672	-0.280237	-0.140609	-0.278401	-0.138773	0.139628	0.436929	0.429542	0.426961	0.566857	0.564904	0.55921	-0.00420371	-0.65241	-0.329326	-0.49113	-0.245657	0.249688	1	1	1	1	1	1	1
693f0a4c0439ae7925dc6619aad9fca1	1.63706	0.758021	2.15966	0.0307993	0.571498	FALSE	0.00199689	0.00277396	0.00654004	0.00670723	-0.950402	0.808605	-1.17536	0.239851	0.424309	FALSE	0.00345474	0.00309087	0.00516794	0.00723638	6.66039	0.167095	0.382258	FALSE	-1.89469	0.72496	0.673162	2.61965	2.56785	-0.0517983	1.08185	1.07524	1.05347	1.16732	1.14729	1.14106	-1.75134	0.674232	0.638995	2.24416	2.23818	-0.0453949	1	1	1	1	1	1	1
d2810d6fcf70c7507cd46531a0f8ae29	-0.0755287	0.687646	-0.109837	0.912539	0.980524	FALSE	0.00161651	0.00384118	0.00115095	0.00330988	-1.80658	0.739033	-2.44451	0.0145048	0.0504644	FALSE	0.00283939	0.00470418	0	0	6.4326	0.184717	0.395484	FALSE	-2.05569	-0.292465	-1.85698	1.76323	0.198709	-1.56452	1.00783	1.00114	0.981559	1.09613	1.07827	1.07202	-2.03972	-0.292132	-1.89187	1.6086	0.184285	-1.45941	1	1	1	1	1	1	1
689f83ab3dad9b83b57949e02a8c20de	0.201523	0.562766	0.358094	0.720273	0.939731	FALSE	0.000276571	0.000480501	0.000250112	0.000428852	-0.329754	0.615859	-0.535437	0.592347	0.760939	FALSE	0.000250603	0.000380993	0.000274553	0.000514147	0.54455	0.181999	0.395484	FALSE	-0.563687	-0.000229144	-0.102267	0.563458	0.461421	-0.102038	0.825656	0.818732	0.804591	0.922667	0.910142	0.903865	-0.682714	-0.000279877	-0.127104	0.610684	0.506976	-0.11289	1	1	1	1	1	1	1
8668bbc04aaaf65b147fee8019432b3d	-1.59287	0.70535	-2.25826	0.0239294	0.56269	FALSE	0.00397106	0.00244334	0.00197421	0.00248021	1.29101	0.756525	1.70649	0.0879161	0.209743	FALSE	0.00185546	0.00195486	0.00396536	0.00281539	6.50454	0.178967	0.395484	FALSE	1.34073	-1.51096	-0.260136	-2.85169	-1.60086	1.25083	1.03675	1.03009	1.00966	1.1239	1.1052	1.09896	1.2932	-1.46682	-0.257649	-2.53731	-1.44848	1.13819	1	1	1	1	1	1	1
177c12f554d1cfc54f9a07f0ccba1af2	-0.538719	0.670086	-0.803955	0.421423	0.901344	FALSE	0.00120225	0.00156384	0.000774402	0.00140948	1.71631	0.72169	2.37817	0.0173986	0.0571538	FALSE	0.000279806	0.000633972	0.00164259	0.0017436	6.45603	0.182825	0.395484	FALSE	2.12667	-0.0961723	1.23934	-2.22284	-0.887326	1.33552	0.980741	0.974018	0.955242	1.07016	1.0531	1.04685	2.16843	-0.0987378	1.29741	-2.07711	-0.842583	1.27575	1	1	1	1	1	1	1
6a6beb1d0c4df0e079b1f076facece2f	-0.477421	0.65455	-0.729388	0.465764	0.901344	FALSE	0.00143897	0.00112597	0.00112765	0.00105422	0.317026	0.706352	0.448821	0.653561	0.788798	FALSE	0.00105296	0.000942568	0.00149096	0.00119086	0.562545	0.190098	0.401854	FALSE	0.445157	-0.317109	-0.114316	-0.762265	-0.559473	0.202793	0.962545	0.955801	0.937565	1.05275	1.03623	1.02996	0.462479	-0.331773	-0.121929	-0.724068	-0.539914	0.196893	1	1	1	1	1	1	1
f44404ea806c18f6b05b7cbb4f3e5fd2	0.330099	0.88721	0.372065	0.709845	0.939731	FALSE	0.0171154	0.0142144	0.0144175	0.0122106	-2.22421	0.936563	-2.37486	0.0175555	0.0571538	FALSE	0.0155111	0.00677561	0.0159275	0.0172957	6.19587	0.20492	0.42777	FALSE	-2.75049	-0.163998	-1.88439	2.58649	0.866101	-1.72039	1.29281	1.28639	1.25843	1.37177	1.34558	1.33941	-2.12752	-0.127487	-1.49741	1.88552	0.643663	-1.28444	1	1	1	1	1	1	1
9772f92f79ea8b9d8fcddf2410e06802	0.186019	0.297705	0.624844	0.532073	0.901344	FALSE	3.23288e-05	7.98594e-05	3.00979e-05	5.8786e-05	-0.166065	0.35414	-0.468924	0.639124	0.779078	FALSE	3.53416e-05	8.47139e-05	2.72623e-05	5.17275e-05	0.624599	0.218443	0.439517	FALSE	-0.0582352	0.32603	0.0649054	0.384265	0.123141	-0.261124	0.443649	0.436249	0.433494	0.572802	0.570707	0.564974	-0.131264	0.747347	0.149726	0.67085	0.215769	-0.462188	1	1	1	1	1	1	1
287143c2a88f3c08ce9b8fe885c6772e	0.928935	0.62854	1.47792	0.139428	0.84224	FALSE	0.000466549	0.000914782	0.000954945	0.00124746	0.916879	0.680687	1.34699	0.177984	0.349685	FALSE	0.000223249	0.000376126	0.00118393	0.00136216	6.06964	0.216541	0.439517	FALSE	-0.0868528	-0.0426157	1.82901	0.0442372	1.91586	1.87163	0.881213	0.874366	0.858558	0.975258	0.961111	0.954837	-0.0985605	-0.0487389	2.13033	0.0453594	1.99338	1.96015	1	1	1	1	1	1	1
62dc76a09326c359be5946507e82e9fa	0.641755	0.585842	1.09544	0.273324	0.848364	FALSE	0.00103061	0.00186172	0.00173638	0.0031062	1.3202	0.638591	2.06736	0.0386998	0.100982	FALSE	0.000354191	0.000410969	0.00237301	0.003301	6.09643	0.214024	0.439517	FALSE	1.08477	0.438506	1.98784	-0.646264	0.903067	1.54933	0.859354	0.852477	0.837324	0.954529	0.941021	0.934745	1.26231	0.51439	2.37404	-0.67705	0.959667	1.65749	1	1	1	1	1	1	1
19082ee17dbcfe326147d2d025957d5f	0.460613	0.718569	0.641015	0.521513	0.901344	FALSE	0.000550781	0.000856435	0.000945824	0.00157253	-0.320159	0.76959	-0.416012	0.677401	0.796662	FALSE	0.000635046	0.0008604	0.000866517	0.00158722	0.639024	0.225113	0.442281	FALSE	-0.586004	0.226949	0.164646	0.812953	0.75065	-0.062303	1.05267	1.04603	1.02512	1.13921	1.12004	1.1138	-0.556683	0.216963	0.160611	0.713611	0.670197	-0.0559372	1	1	1	1	1	1	1
f43abc358c25b63e3d0fe9c751c4e2a8	-0.0674339	0.633081	-0.106517	0.915172	0.980524	FALSE	0.00268336	0.0021579	0.00266965	0.00257422	-0.476319	0.685167	-0.695187	0.486938	0.689141	FALSE	0.00310595	0.00283361	0.00227191	0.00176248	0.635696	0.223572	0.442281	FALSE	-0.152606	0.28846	-0.486808	0.441066	-0.334202	-0.775269	0.928662	0.921876	0.90465	1.0204	1.00487	0.998599	-0.164329	0.312906	-0.538118	0.432247	-0.332584	-0.776356	1	1	1	1	1	1	1
f9d41a2d963dab93d24ef742feb60ffe	0.390159	0.395107	0.987477	0.323409	0.900061	FALSE	0.000101177	0.000280537	9.45784e-05	0.000184364	-1.07509	0.45095	-2.38405	0.0171231	0.0571538	FALSE	0.000201666	0.000304357	0	0	5.91032	0.232111	0.450727	FALSE	-0.831125	0.666303	-0.632416	1.49743	0.198709	-1.29872	0.582972	0.575661	0.568865	0.697526	0.691928	0.68578	-1.42567	1.15746	-1.11171	2.14677	0.287182	-1.89378	1	1	1	1	1	1	1
e6433dbfb0f737d09eeac7933b444834	-0.0249998	0.328974	-0.0759934	0.939424	0.980524	FALSE	0.0076297	0.00569217	0.00742528	0.00747778	0.899735	0.385549	2.33364	0.0196144	0.0618038	FALSE	0.00383436	0.00228086	0.0109974	0.00741658	5.81114	0.242338	0.465178	FALSE	0.676573	-0.215981	0.901297	-0.892553	0.224725	1.11728	0.483377	0.475958	0.47211	0.608032	0.605024	0.599114	1.39968	-0.453781	1.90908	-1.46794	0.371431	1.86488	1	1	1	1	1	1	1
f74772c312ecf2f0278c402953e04d93	0.328052	0.52685	0.622667	0.533503	0.901344	FALSE	0.0185511	0.0108451	0.0184363	0.0121173	0.242671	0.580504	0.418035	0.675921	0.796662	FALSE	0.0168268	0.00996219	0.0200592	0.0125966	0.736502	0.270827	0.513955	FALSE	0.311411	0.428973	0.613502	0.117562	0.302092	0.184529	0.776871	0.769874	0.757202	0.876755	0.86565	0.859376	0.400853	0.557199	0.810222	0.134088	0.348977	0.214725	1	1	1	1	1	1	1
7a877c75b5b05c6e3853b4de0a690fec	-0.460994	0.669147	-0.688927	0.490869	0.901344	FALSE	0.00133472	0.00224917	0.00066532	0.00124048	-1.54884	0.720763	-2.14888	0.0316438	0.0880753	FALSE	0.000978208	0.00102866	0.00100086	0.00234946	5.36354	0.294064	0.551783	FALSE	-1.54675	-0.426725	-1.97075	1.12002	-0.424005	-1.54403	0.983941	0.977222	0.95835	1.07323	1.05607	1.04982	-1.57199	-0.436671	-2.0564	1.0436	-0.401492	-1.47076	1	1	1	1	1	1	1
ac41aa7a17abeaa866a86035735204b1	-0.226298	0.61397	-0.368581	0.71244	0.939731	FALSE	0.00241805	0.00242468	0.00153085	0.00123767	1.33128	0.666317	1.99797	0.0457203	0.11396	FALSE	0.000844892	0.000744582	0.00301147	0.00212391	5.33045	0.298277	0.55347	FALSE	0.51571	-1.00969	1.09863	-1.5254	0.582923	2.10832	0.873692	0.866835	0.851252	0.968121	0.954194	0.947919	0.590265	-1.1648	1.29061	-1.57563	0.610906	2.22416	1	1	1	1	1	1	1
808b2ac6bc72cc95ed72143bc3989005	-0.520368	0.607939	-0.855953	0.392024	0.901344	FALSE	0.000760252	0.000867907	0.000529624	0.000824667	1.46861	0.660371	2.22392	0.0261539	0.0753051	FALSE	0.000190727	0.000383322	0.00106565	0.000938918	5.29159	0.303298	0.556602	FALSE	1.56797	-0.38883	0.992724	-1.9568	-0.575245	1.38155	0.894806	0.887977	0.871762	0.988171	0.973626	0.967353	1.7523	-0.437883	1.13876	-1.98022	-0.590827	1.42818	1	1	1	1	1	1	1
3c7b9fd653b8a75b6f8846c77a73a459	0.582496	0.706241	0.824784	0.409494	0.901344	FALSE	0.000851569	0.0015533	0.00106719	0.00194299	-1.64249	0.757406	-2.16857	0.0301154	0.0852418	FALSE	0.00130456	0.0014841	0.000640849	0.00194147	5.24419	0.30953	0.561864	FALSE	-1.22786	1.02931	-0.997996	2.25717	0.22986	-2.02731	1.03354	1.02688	1.00654	1.12082	1.10221	1.09597	-1.188	1.00236	-0.991512	2.01385	0.208544	-1.84979	1	1	1	1	1	1	1
9e7ef238a039f261b249e074206fcc60	-0.66895	0.836908	-0.799311	0.42411	0.901344	FALSE	0.00349447	0.00298079	0.0021504	0.00290398	0.448553	0.886707	0.505864	0.612952	0.773051	FALSE	0.00189882	0.00222066	0.00365218	0.00338919	0.843896	0.322117	0.578425	FALSE	0.799854	-0.285467	-0.16192	-1.08532	-0.961774	0.123547	1.22586	1.21938	1.19337	1.30666	1.28243	1.27624	0.652486	-0.234109	-0.135683	-0.830606	-0.749962	0.0968059	1	1	1	1	1	1	1
d8d3b1062f328e35e1386e0034730b61	0.373146	0.558887	0.66766	0.504351	0.901344	FALSE	0.000287039	0.000620846	0.000337837	0.000639294	-1.31084	0.612039	-2.14175	0.0322132	0.0881902	FALSE	0.000570605	0.000770937	7.09511e-05	0.000292539	4.95819	0.349768	0.621397	FALSE	-1.47691	0.239254	-0.907957	1.71616	0.568954	-1.14721	0.821465	0.814535	0.80052	0.918712	0.90631	0.900033	-1.7979	0.29373	-1.13421	1.86801	0.62777	-1.27463	1	1	1	1	1	1	1
e73f1fe3033ad6576c26564c5ed502cd	0.664403	0.387816	1.71319	0.0866774	0.84224	FALSE	0.00158367	0.00074934	0.00268872	0.00177154	0.519903	0.44377	1.17156	0.241374	0.424309	FALSE	0.0014931	0.000691218	0.00277396	0.00173227	4.83619	0.368385	0.647581	FALSE	0.20811	0.38479	1.20594	0.176681	0.997835	0.821154	0.566185	0.558848	0.552558	0.682308	0.677166	0.671044	0.367565	0.688542	2.18248	0.258946	1.47355	1.2237	1	1	1	1	1	1	1
cd8d2ddb88bbe44dfa61a34dfd244b0b	-0.27578	0.436105	-0.632371	0.527144	0.901344	FALSE	0.00161	0.00108777	0.00119169	0.00123239	0.455392	0.491277	0.926956	0.353949	0.54731	FALSE	0.00111341	0.000851815	0.00165907	0.00137281	0.978851	0.387261	0.672812	FALSE	0.424126	-0.274866	0.216835	-0.698991	-0.20729	0.491701	0.644546	0.637335	0.628673	0.753792	0.746482	0.740265	0.658023	-0.431273	0.34491	-0.927301	-0.27769	0.664223	1	1	1	1	1	1	1
08494bacae7c1ac914256e18e004c85c	0.650649	0.828216	0.785602	0.432101	0.901344	FALSE	0.00110564	0.00163156	0.00181899	0.00222092	0.426551	0.878097	0.485768	0.627132	0.778092	FALSE	0.00103482	0.0014247	0.00188564	0.00232689	0.986153	0.390795	0.672812	FALSE	0.117929	0.374207	1.09901	0.256278	0.981086	0.724807	1.21206	1.20556	1.17997	1.29327	1.26944	1.26324	0.0972965	0.3104	0.931395	0.198164	0.772851	0.573768	1	1	1	1	1	1	1
d85f7c80c1ad16d5903ce9d78ade5916	-0.201375	0.494219	-0.40746	0.68367	0.939731	FALSE	0.00905449	0.00536322	0.00666078	0.00355281	1.16815	0.548407	2.13008	0.0331651	0.0893317	FALSE	0.00475324	0.00284726	0.010709	0.00408256	4.62907	0.402125	0.685254	FALSE	1.15511	-0.18223	1.00501	-1.33734	-0.150102	1.18724	0.72922	0.722148	0.710918	0.83219	0.822463	0.8162	1.58404	-0.252344	1.41368	-1.60702	-0.182503	1.4546	1	1	1	1	1	1	1
e63ca52e907015b6d6fa78c760138090	1.23199	0.737714	1.67001	0.0949166	0.84224	FALSE	0.000206381	0.000572417	0.0024607	0.00434212	0.759275	0.78852	0.962911	0.335592	0.523774	FALSE	0.000380514	0.00120389	0.00229681	0.0043045	4.59222	0.408421	0.686174	FALSE	-0.0406004	0.4643	1.98579	0.5049	2.02639	1.52149	1.0602	1.05357	1.03244	1.14646	1.12707	1.12083	-0.0382949	0.440692	1.9234	0.440399	1.79792	1.35746	1	1	1	1	1	1	1
182732b49668069d98cad4c63369dc10	-0.407205	0.365841	-1.11307	0.26568	0.848364	FALSE	0.000129844	0.000267938	0	0	0.0734787	0.422098	0.17408	0.861803	0.89392	FALSE	5.97966e-05	0.000239186	6.5927e-05	0.000149451	1.02766	0.410883	0.686174	FALSE	0.370517	-0.0779856	-0.278264	-0.448503	-0.648781	-0.200278	0.538614	0.53124	0.525776	0.657432	0.653024	0.646956	0.687909	-0.146799	-0.529244	-0.682204	-0.993502	-0.30957	1	1	1	1	1	1	1
50b6a45c204ed7fca91fbdcb82ba0966	0.189695	0.317073	0.59827	0.54966	0.901895	FALSE	0.0246528	0.0119015	0.0267069	0.0160671	0.610612	0.37366	1.63414	0.10223	0.234054	FALSE	0.0176515	0.0101645	0.0332964	0.0130449	4.44066	0.43529	0.719736	FALSE	0.648692	0.259957	0.841383	-0.388735	0.192691	0.581426	0.47204	0.46462	0.461093	0.597959	0.595222	0.589355	1.37423	0.559503	1.82476	-0.650103	0.32373	0.986547	1	1	1	1	1	1	1
13c2f6a560534e3d6ff65ef62c7a98a8	0.255578	0.677719	0.377115	0.706088	0.939731	FALSE	0.000720871	0.00150329	0.000616281	0.000967842	-0.41061	0.729228	-0.563075	0.573384	0.750362	FALSE	0.000850481	0.00161321	0.000494295	0.00074554	1.08853	0.440314	0.720907	FALSE	0.19373	0.892099	-0.0824971	0.698369	-0.276227	-0.974596	0.985586	0.978869	0.959949	1.0748	1.0576	1.05134	0.196563	0.911357	-0.0859391	0.649764	-0.261183	-0.927	1	1	1	1	1	1	1
ee831e6c5e42cf85c3ab1551ae1e1332	-0.284997	0.495698	-0.574941	0.565331	0.907791	FALSE	0.0024535	0.00134597	0.0018399	0.00102646	0.455691	0.549862	0.828737	0.407253	0.60187	FALSE	0.00210392	0.00151633	0.00216892	0.000887838	1.0998	0.445754	0.722727	FALSE	0.137883	-0.570623	0.191998	-0.708507	0.0541143	0.762621	0.724843	0.717764	0.706666	0.828111	0.818511	0.812249	0.190225	-0.795001	0.271695	-0.855569	0.0661131	0.938901	1	1	1	1	1	1	1
5d6183524779141b3cdda25bf34813ae	0.160346	0.511132	0.313707	0.753744	0.945426	FALSE	0.000170621	0.000327024	0.000178329	0.000347409	-0.0777584	0.565041	-0.137616	0.890544	0.906835	FALSE	0.000139506	0.000255036	0.000207613	0.00039701	1.15782	0.473723	0.76069	FALSE	-0.656895	-0.386609	0.0893732	0.270285	0.746268	0.475983	0.734825	0.727762	0.716362	0.837417	0.827528	0.821263	-0.893947	-0.53123	0.12476	0.322761	0.901804	0.579574	1	1	1	1	1	1	1
1696470b4616fa8edd22f5a7dba11ab3	0.289555	0.470209	0.6158	0.538026	0.901344	FALSE	0.000176239	0.000273556	0.000198972	0.000283538	-1.07038	0.524801	-2.03959	0.0413912	0.106344	FALSE	0.000300788	0.000316213	8.175e-05	0.000179886	4.2115	0.479025	0.761277	FALSE	-0.963518	0.428598	-0.735927	1.39212	0.22759	-1.16453	0.694338	0.68721	0.677036	0.799762	0.791037	0.784788	-1.38768	0.623678	-1.08698	1.74066	0.287711	-1.48387	1	1	1	1	1	1	1
e335f74033bc634af43ee6baa84fa247	-1.64361	0.919784	-1.78695	0.0739458	0.84224	FALSE	0.00399098	0.00385192	0.00232738	0.00448959	-0.106852	0.968868	-0.110286	0.912183	0.92324	FALSE	0.00270622	0.00386517	0.00353657	0.00459685	4.16803	0.487764	0.761277	FALSE	-1.06289	-2.56747	-1.76461	-1.50457	-0.701721	0.802853	1.32285	1.31645	1.28761	1.40103	1.37397	1.3678	-0.803484	-1.95029	-1.37045	-1.07391	-0.510726	0.586965	1	1	1	1	1	1	1
cdb5c17586e3940081b0d2e8ee5f8b2b	0.141143	0.872933	0.161688	0.871551	0.975243	FALSE	0.00731502	0.00700006	0.00627986	0.00520019	0.780803	0.922409	0.846483	0.397284	0.597715	FALSE	0.00564222	0.00637812	0.00785426	0.00573356	1.18212	0.485408	0.761277	FALSE	0.137766	-0.469712	0.925182	-0.607479	0.787416	1.39489	1.26778	1.26134	1.23411	1.34741	1.32195	1.31577	0.108667	-0.372392	0.749676	-0.45085	0.595646	1.06013	1	1	1	1	1	1	1
541cdc0319933b4074c5da906dc30558	0.0083723	0.579671	0.0144432	0.988476	0.994431	FALSE	0.000578758	0.000819393	0.000356296	0.00041099	-0.425846	0.63251	-0.673263	0.50078	0.696919	FALSE	0.000530963	0.000668932	0.000401279	0.000629033	1.2062	0.496967	0.768458	FALSE	-0.915547	-0.449148	-0.405719	0.466399	0.509828	0.0434292	0.841478	0.834576	0.819959	0.937612	0.924626	0.918349	-1.08802	-0.538175	-0.494803	0.497433	0.551389	0.0472906	1	1	1	1	1	1	1
dd1448b33d0cb5bd6e89b626fa1d5dc6	0.328065	0.754037	0.435078	0.663506	0.939731	FALSE	0.00100497	0.00197884	0.000974372	0.00160162	0.633895	0.804664	0.787777	0.430827	0.631124	FALSE	0.000490123	0.00106424	0.00145894	0.00216597	1.23525	0.510875	0.782717	FALSE	0.0889943	-0.184655	0.970648	-0.273649	0.881654	1.1553	1.09639	1.0898	1.0676	1.18134	1.16089	1.15466	0.08117	-0.16944	0.909189	-0.231643	0.759462	1.00055	1	1	1	1	1	1	1
1c8a46710171a218055b793e05e4c48e	-0.228761	0.616583	-0.371015	0.710626	0.939731	FALSE	0.000490749	0.000786102	0.000328578	0.000708059	-0.788674	0.668893	-1.17907	0.238369	0.424309	FALSE	0.000608359	0.000915249	0.000217887	0.000479959	4.03177	0.516107	0.783545	FALSE	0.326028	0.918122	-0.916547	0.592093	-1.24257	-1.83467	0.861982	0.855109	0.839877	0.957019	0.943434	0.937158	0.37823	1.07369	-1.09129	0.618685	-1.31708	-1.95769	1	1	1	1	1	1	1
b70622e0c3bd538a0d4148ed6e6a89a0	-0.955512	0.81876	-1.16702	0.243201	0.848364	FALSE	0.0112195	0.00837985	0.00586015	0.00530424	0.0866377	0.86873	0.0997292	0.920559	0.926105	FALSE	0.00750317	0.00679176	0.00935788	0.00798419	1.29307	0.538442	0.810089	FALSE	0.528104	-0.481864	-0.805388	-1.00997	-1.33349	-0.323524	1.19753	1.19103	1.16586	1.27918	1.25577	1.24957	0.440994	-0.404578	-0.690813	-0.789546	-1.06189	-0.258908	1	1	1	1	1	1	1
6458c333f2c401e37f6f56181668841a	-0.858705	0.603593	-1.42265	0.154836	0.84224	FALSE	0.000751895	0.00122744	0.000131584	0.000542534	0.265847	0.656086	0.405202	0.685329	0.800349	FALSE	0.00037514	0.00106238	0.000486176	0.000916811	3.86731	0.552307	0.82353	FALSE	1.27615	0.183778	-0.497769	-1.09237	-1.77392	-0.681547	0.850877	0.843989	0.82909	0.946503	0.933243	0.926966	1.4998	0.217749	-0.60038	-1.15411	-1.90081	-0.735245	1	1	1	1	1	1	1
e42ddf76512f1debc60088ee3e1fc100	-0.610839	0.394412	-1.54873	0.121446	0.84224	FALSE	0.00546414	0.00333852	0.00312086	0.00191568	0.625345	0.450266	1.38883	0.164883	0.337838	FALSE	0.00318173	0.00268811	0.005269	0.00281583	3.79439	0.56908	0.831857	FALSE	0.257113	-0.94689	0.033009	-1.204	-0.224104	0.979899	0.573075	0.565749	0.559252	0.688548	0.68322	0.677086	0.448654	-1.67369	0.0590235	-1.74861	-0.328011	1.44723	1	1	1	1	1	1	1
0f2a5acc53e55f2c9f0c7409421dc5a0	-0.255134	0.613232	-0.416048	0.677375	0.939731	FALSE	0.00138143	0.00119264	0.00140416	0.00153741	0.748371	0.665589	1.12437	0.260854	0.439167	FALSE	0.00106233	0.00119045	0.00170449	0.00146846	1.38693	0.582798	0.831857	FALSE	0.518061	-0.453262	0.519402	-0.971324	0.00134105	0.972665	0.899499	0.892676	0.876321	0.992633	0.977951	0.971679	0.575944	-0.507757	0.592708	-0.978533	0.00137128	1.00101	1	1	1	1	1	1	1
34a8ecbedfb6b7232c1266788f8ce44c	-0.423957	0.609081	-0.69606	0.486391	0.901344	FALSE	0.000892481	0.00199257	0.000190048	0.000783586	-0.218925	0.661496	-0.330954	0.74068	0.820787	FALSE	0.00066821	0.00186689	0.000401126	0.0011341	1.36057	0.570395	0.831857	FALSE	-0.73943	-0.912281	-0.632838	-0.172851	0.106591	0.279443	0.883549	0.876705	0.860827	0.977476	0.963261	0.956987	-0.836886	-1.04058	-0.735152	-0.176834	0.110657	0.292003	1	1	1	1	1	1	1
4e5aa25853974a0ced5ee48a0c10879e	0.384636	0.721906	0.532806	0.594168	0.917739	FALSE	0.00118499	0.00316754	0.00075588	0.00156972	-0.582338	0.772889	-0.753457	0.451176	0.649537	FALSE	0.00111864	0.00203642	0.000818326	0.00283387	3.74819	0.579941	0.831857	FALSE	0.707426	1.70658	-0.0870887	0.999155	-0.794514	-1.79367	1.00863	1.00194	0.982332	1.09689	1.07901	1.07276	0.701375	1.70328	-0.0886551	0.910898	-0.736334	-1.67201	1	1	1	1	1	1	1
02a5d611580288d30b9c512c51a8dfce	-0.502114	0.459321	-1.09317	0.274321	0.848364	FALSE	0.0157853	0.0094705	0.0101949	0.00569353	-0.398219	0.514098	-0.774597	0.438578	0.636891	FALSE	0.0166063	0.00896059	0.00942214	0.00554424	3.75762	0.577708	0.831857	FALSE	-0.919857	-0.991571	-0.890352	-0.0717135	0.0295051	0.101219	0.66086	0.653677	0.644519	0.76881	0.761039	0.75481	-1.39191	-1.51691	-1.38142	-0.0932786	0.0387694	0.134098	1	1	1	1	1	1	1
9d75480126a1699d07828e08dd329be8	-0.622685	0.624435	-0.997198	0.318669	0.900061	FALSE	0.000815796	0.00143582	0.000196049	0.000608359	-0.356351	0.676638	-0.52665	0.598437	0.762893	FALSE	0.000585954	0.00130859	0.000412371	0.000937975	1.39878	0.588359	0.832678	FALSE	-0.573369	-0.807521	-0.952133	-0.234153	-0.378764	-0.144611	0.916152	0.90935	0.892498	1.00848	0.993312	0.987042	-0.625844	-0.88802	-1.06682	-0.232184	-0.381314	-0.14651	1	1	1	1	1	1	1
a72ac50e82038470d8c919d5f91e9ca4	-0.586754	0.53147	-1.10402	0.269584	0.848364	FALSE	0.000357286	0.00049451	0.000142815	0.000338879	0.402842	0.58505	0.68856	0.4911	0.689191	FALSE	0.000190103	0.000445477	0.000300164	0.000418933	1.40947	0.593366	0.832707	FALSE	0.693137	-0.264278	-0.128824	-0.957415	-0.821961	0.135454	0.78097	0.773979	0.761184	0.880602	0.869378	0.863103	0.887533	-0.341453	-0.169241	-1.08723	-0.945459	0.156938	1	1	1	1	1	1	1
d58e8b21b751a0692035316f4341ac95	0.585064	0.498843	1.17284	0.240859	0.848364	FALSE	0.000156791	0.000627163	0.00037056	0.000889916	0.725813	0.552954	1.31261	0.189314	0.363396	FALSE	0	0	0.000518128	0.00102271	3.58668	0.619386	0.842115	FALSE	0.398637	0.290069	1.33166	-0.108568	0.933025	1.04159	0.729117	0.722045	0.710818	0.832094	0.82237	0.816107	0.546739	0.401733	1.87342	-0.130475	1.13456	1.27629	1	1	1	1	1	1	1
914cd932c40f857f5730b165792e560d	-0.0626985	0.415515	-0.150893	0.88006	0.975243	FALSE	0.000113088	0.000236308	5.70733e-05	0.000166284	-0.291132	0.471032	-0.618074	0.536527	0.734426	FALSE	0.000112999	0.000257589	5.71571e-05	0.000133442	1.47828	0.625414	0.842115	FALSE	0.252378	0.512993	-0.284676	0.260615	-0.537054	-0.797669	0.600235	0.592951	0.585633	0.713231	0.707159	0.700987	0.420466	0.865153	-0.486099	0.3654	-0.759452	-1.13792	1	1	1	1	1	1	1
55e62a37d75f2f867ef4733f85b82a45	-0.0877359	0.444293	-0.197473	0.843457	0.975243	FALSE	0.000149214	0.000246804	8.72736e-05	0.000168977	0.480973	0.499326	0.963243	0.335426	0.523774	FALSE	5.38606e-05	0.000152794	0.000177018	0.000240695	1.49469	0.633005	0.842115	FALSE	0.762743	0.226216	0.447851	-0.536527	-0.314892	0.221635	0.653844	0.646648	0.637704	0.762345	0.754774	0.748549	1.16655	0.349829	0.702287	-0.703785	-0.417201	0.296086	1	1	1	1	1	1	1
501a3e687c65822914e1a727e5f43331	-0.524092	0.580873	-0.902249	0.366924	0.901344	FALSE	0.000533788	0.000940303	0.000151958	0.000429896	-0.41837	0.633694	-0.660208	0.509121	0.70267	FALSE	0.000435501	0.000888682	0.000244464	0.000574135	1.47045	0.621784	0.842115	FALSE	-0.634854	-0.708395	-0.915529	-0.073541	-0.280674	-0.207133	0.852528	0.845641	0.830693	0.948065	0.934756	0.92848	-0.744673	-0.837702	-1.10213	-0.0775696	-0.300265	-0.223089	1	1	1	1	1	1	1
5b9fcdd39a061f473ec8663507ce00cd	-0.293571	0.422282	-0.695201	0.486929	0.901344	FALSE	0.00446556	0.0028116	0.00395971	0.00311066	0.810043	0.477687	1.69576	0.0899311	0.211528	FALSE	0.00205628	0.000989234	0.00622727	0.00270915	3.52383	0.635368	0.842115	FALSE	1.0518	-0.019628	0.568863	-1.07143	-0.482942	0.588491	0.622679	0.615432	0.607434	0.733733	0.727037	0.72084	1.68916	-0.031893	0.936502	-1.46025	-0.66426	0.816397	1	1	1	1	1	1	1
cfd63bbfc3f97ecc12f0703dc651f748	0.496434	0.613591	0.809064	0.418478	0.901344	FALSE	0.00633008	0.0050303	0.00748057	0.00573766	0.367394	0.665943	0.55169	0.581161	0.752356	FALSE	0.0056018	0.0038979	0.00816601	0.0063003	1.4898	0.630748	0.842115	FALSE	-0.165553	-0.00433162	0.873181	0.161222	1.03873	0.877512	0.889644	0.882808	0.866748	0.983265	0.968872	0.962598	-0.186089	-0.00490664	1.00742	0.163965	1.07211	0.911608	1	1	1	1	1	1	1
c9bdde3326c19bae4050116f5b6d2f88	-0.271658	0.514266	-0.528244	0.59733	0.917739	FALSE	0.000314267	0.000532286	0.000123539	0.000289454	-0.559435	0.568124	-0.984705	0.324769	0.516537	FALSE	0.000299269	0.000505251	0.000137655	0.000339654	1.44589	0.61037	0.842115	FALSE	-0.662857	-0.342899	-0.797878	0.319958	-0.135021	-0.454979	0.757456	0.750429	0.738344	0.858562	0.84802	0.841749	-0.875109	-0.456937	-1.08063	0.372667	-0.15922	-0.540516	1	1	1	1	1	1	1
daae43be6cf06991f62a085ba8bff3b6	-0.254701	0.392792	-0.648438	0.516702	0.901344	FALSE	0.0481667	0.0281186	0.0396332	0.0344389	0.225235	0.44867	0.502005	0.615664	0.773051	FALSE	0.0356593	0.0254082	0.0514049	0.0350977	3.48645	0.645049	0.842147	FALSE	-0.48293	-0.930685	-0.029848	-0.447755	0.453082	0.900837	0.543774	0.536407	0.530789	0.662076	0.657533	0.651453	-0.888109	-1.73504	-0.0562334	-0.676289	0.689064	1.38281	1	1	1	1	1	1	1
626599fa40199a4b3bf459c438f8fd18	1.19431	0.804609	1.48434	0.137718	0.84224	FALSE	0.00129035	0.00516139	0.00381394	0.00733655	0.184071	0.854716	0.21536	0.829487	0.882697	FALSE	0.00191874	0.00558822	0.00322251	0.00720615	3.4848	0.645478	0.842147	FALSE	-0.860938	0.181486	1.35929	1.04242	2.22023	1.1778	1.14527	1.13872	1.11508	1.22856	1.20668	1.20047	-0.751733	0.159378	1.219	0.848494	1.83995	0.981122	1	1	1	1	1	1	1
d58a6533ca941c9c6b7ff6d51d6a6f8a	-0.797244	0.430004	-1.85404	0.0637336	0.84224	FALSE	0.00382512	0.00162603	0.0021695	0.00120009	0.505749	0.485279	1.04218	0.297327	0.482074	FALSE	0.00247962	0.00141913	0.00343585	0.00172393	3.43674	0.658119	0.84543	FALSE	0.296415	-0.974396	-0.264164	-1.27081	-0.560579	0.710232	0.632152	0.62492	0.616634	0.742412	0.735451	0.729244	0.468899	-1.55923	-0.428396	-1.71173	-0.762225	0.973929	1	1	1	1	1	1	1
1a3c1773dba209df1ebb431b13b6764f	-0.205348	0.436905	-0.470005	0.638351	0.939731	FALSE	0.0100307	0.00572764	0.00992104	0.00660522	0.800645	0.492064	1.62712	0.103712	0.234054	FALSE	0.00651582	0.00382414	0.0132291	0.00612075	3.44129	0.656915	0.84543	FALSE	0.287805	-0.686007	0.605766	-0.973812	0.317961	1.29177	0.627817	0.620578	0.612424	0.738438	0.731599	0.725396	0.458422	-1.10543	0.989129	-1.31875	0.434612	1.78078	1	1	1	1	1	1	1
06538b77450f85903962437f449fa60a	0.110303	0.663902	0.166144	0.868044	0.975243	FALSE	0.000692463	0.000955467	0.000462053	0.000536765	-0.504299	0.715585	-0.704738	0.480974	0.686518	FALSE	0.000519856	0.000554941	0.000624507	0.000936468	3.41549	0.663778	0.84619	FALSE	0.70686	1.35364	-0.287749	0.646784	-0.994609	-1.64139	0.926294	0.919505	0.90235	1.01814	1.00268	0.996411	0.763105	1.47214	-0.318888	0.635257	-0.991952	-1.64731	1	1	1	1	1	1	1
ad5513e31f47c934894049655d3aa505	-0.299976	0.701588	-0.427568	0.668966	0.939731	FALSE	0.000951927	0.00140581	0.000413148	0.000761314	-0.85007	0.752807	-1.1292	0.258813	0.439167	FALSE	0.000813093	0.00111642	0.000543815	0.00117306	1.58749	0.67554	0.854661	FALSE	-0.975502	-0.393227	-1.11806	0.582275	-0.142553	-0.724828	1.03022	1.02355	1.0033	1.11762	1.09911	1.09286	-0.946892	-0.38418	-1.11437	0.520996	-0.129699	-0.663238	1	1	1	1	1	1	1
2301d8710411a6ebd915db76e8c4da9e	0.0863291	0.58064	0.148679	0.881807	0.975243	FALSE	0.000952517	0.00130342	0.000969208	0.00084954	0.560965	0.633465	0.88555	0.37586	0.570624	FALSE	0.000674312	0.000712366	0.00123105	0.00129582	3.33995	0.684242	0.859161	FALSE	1.4241	0.981641	0.734206	-0.442455	-0.689889	-0.247435	0.827153	0.82023	0.806044	0.924079	0.911511	0.905233	1.72168	1.19679	0.910876	-0.478806	-0.756864	-0.273338	1	1	1	1	1	1	1
bcbd1c19344dab2b8fe88ef1bc52f10c	1.31151	0.960913	1.36486	0.172297	0.84628	FALSE	0.00222784	0.00620787	0.0092179	0.0182173	-0.376351	1.00968	-0.372744	0.709339	0.813017	FALSE	0.00338847	0.0066122	0.00812554	0.0184559	3.24654	0.710306	0.867522	FALSE	-1.59701	0.123036	0.906308	1.72005	2.50332	0.783272	1.36878	1.36241	1.33224	1.44583	1.41743	1.41128	-1.16674	0.0903076	0.680289	1.18966	1.7661	0.555008	1	1	1	1	1	1	1
f80f737063601f7f957b2581f9d5524e	-0.141473	0.431668	-0.327736	0.743111	0.941237	FALSE	0.00016815	0.00041932	5.1892e-05	0.000146724	-0.609646	0.486915	-1.25206	0.210549	0.386391	FALSE	0.000185116	0.000423831	3.59239e-05	0.000116009	3.22347	0.716874	0.867522	FALSE	-1.016	-0.515646	-0.734734	0.500354	0.281265	-0.219089	0.626363	0.619121	0.611011	0.737106	0.730307	0.724106	-1.62206	-0.832867	-1.20249	0.678809	0.385133	-0.302564	1	1	1	1	1	1	1
77f352b310dc941a969edf6536c2e820	0.434233	0.313806	1.38376	0.166431	0.84224	FALSE	1.23658e-05	4.94633e-05	4.47497e-05	0.000104351	-0.220396	0.370384	-0.595049	0.551811	0.743165	FALSE	3.44803e-05	9.84279e-05	2.3936e-05	6.77005e-05	1.646	0.70199	0.867522	FALSE	-0.282205	0.404606	0.249363	0.686811	0.531568	-0.155242	0.466253	0.458835	0.455468	0.592824	0.590223	0.58438	-0.605261	0.881811	0.547487	1.15854	0.900623	-0.265653	1	1	1	1	1	1	1
2000af094ab5101fc826bebc672f6d2a	-0.104258	0.451423	-0.230953	0.817351	0.956722	FALSE	0.000207766	0.000496488	9.41693e-05	0.000271019	0.755357	0.506334	1.49182	0.135748	0.290639	FALSE	0	0	0.000289714	0.000517642	3.26102	0.70621	0.867522	FALSE	1.1175	0.290069	0.710179	-0.827434	-0.407324	0.42011	0.661858	0.654675	0.645488	0.76973	0.761931	0.7557	1.68843	0.443073	1.10022	-1.07497	-0.534594	0.555922	1	1	1	1	1	1	1
ae03d79c0e8ad4d173372f4032fd9823	0.707023	0.638809	1.10678	0.268388	0.848364	FALSE	0.000472014	0.00131738	0.000572846	0.00101183	0.186934	0.690818	0.270598	0.7867	0.858686	FALSE	0.000290477	0.000698146	0.000743704	0.00144682	3.23295	0.71417	0.867522	FALSE	1.00128	1.55355	0.978158	0.55227	-0.0231181	-0.575388	0.917587	0.910787	0.893891	1.00985	0.994636	0.988367	1.09121	1.70572	1.09427	0.546884	-0.0232428	-0.58216	1	1	1	1	1	1	1
b0701161cb0a3dbf39f137e4a53a3043	0.562616	0.361338	1.55704	0.119462	0.84224	FALSE	3.22198e-05	0.000128879	7.97026e-05	0.000140927	-0.0788435	0.417649	-0.188779	0.850266	0.893047	FALSE	4.51169e-05	0.00012331	6.75642e-05	0.00014859	3.0883	0.75642	0.902301	FALSE	0.178905	0.852546	0.537052	0.673641	0.358147	-0.315493	0.533276	0.525896	0.520591	0.652633	0.648366	0.64231	0.335482	1.62113	1.03162	1.03219	0.552385	-0.491186	1	1	1	1	1	1	1
bf152ba288eb78c355668a49282baa9a	-0.732242	0.552555	-1.32519	0.185107	0.848364	FALSE	0.000420017	0.000391642	0.000237223	0.000479355	-0.213048	0.605804	-0.351678	0.72508	0.820787	FALSE	0.000376558	0.000530414	0.000278125	0.000349349	1.76254	0.753761	0.902301	FALSE	-0.333178	-0.820191	-0.913003	-0.487013	-0.579826	-0.0928121	0.813008	0.806065	0.792305	0.910738	0.898582	0.892305	-0.409809	-1.01752	-1.15234	-0.534746	-0.645267	-0.104014	1	1	1	1	1	1	1
7c3d7711fd15460714ece118b35c0576	0.246969	0.436533	0.565752	0.571563	0.909057	FALSE	0.000123035	0.000279521	0.000109387	0.000212757	0.562078	0.491698	1.14314	0.252982	0.435546	FALSE	2.65374e-05	0.00010615	0.000200208	0.000304153	3.00907	0.780459	0.924373	FALSE	0.88361	0.600683	0.865871	-0.282927	-0.0177396	0.265188	0.641365	0.634149	0.625584	0.750869	0.743649	0.737434	1.3777	0.947226	1.3841	-0.3768	-0.0238548	0.359609	1	1	1	1	1	1	1
8186f15a240b1b7a8714e5b1924c0cdc	0.752544	0.608072	1.23759	0.215868	0.848364	FALSE	0.000277601	0.000407153	0.000539891	0.000637078	-0.275892	0.660502	-0.417701	0.676166	0.796662	FALSE	0.000377272	0.000430602	0.000446083	0.000648423	1.89287	0.810127	0.930764	FALSE	-0.746502	0.314116	0.489467	1.06062	1.23597	0.175352	0.884251	0.877407	0.861508	0.978142	0.963906	0.957632	-0.84422	0.358005	0.568152	1.08432	1.28225	0.18311	1	1	1	1	1	1	1
d92797ea47d55d2fd61284075915eb00	0.0419947	0.468609	0.0896157	0.928593	0.980524	FALSE	0.00127157	0.00102983	0.00134529	0.00115439	0.67232	0.523228	1.28495	0.198811	0.377289	FALSE	0.000970767	0.000857597	0.0016284	0.00119055	1.88648	0.807404	0.930764	FALSE	0.392495	-0.205649	0.737729	-0.598144	0.345235	0.943379	0.686427	0.679286	0.669352	0.792432	0.783934	0.777688	0.571794	-0.302744	1.10215	-0.754821	0.440387	1.21306	1	1	1	1	1	1	1
96f63dd31c86b366fbecb583a64504be	-0.697327	0.531826	-1.31119	0.189793	0.848364	FALSE	0.000415257	0.000652003	9.48307e-05	0.000267733	0.538389	0.585401	0.919693	0.357733	0.548087	FALSE	0.000164211	0.000544106	0.000331109	0.000480847	1.90132	0.813722	0.930764	FALSE	0.655093	-0.548441	-0.113494	-1.20353	-0.768587	0.434947	0.783926	0.77694	0.764056	0.883378	0.872068	0.865793	0.835657	-0.705899	-0.148542	-1.36242	-0.881339	0.502368	1	1	1	1	1	1	1
ac6dc9ec5bdc298654910f287f624a73	0.17426	0.457143	0.381194	0.703059	0.939731	FALSE	0.000142748	0.000460523	9.83864e-05	0.000277848	-0.635166	0.511957	-1.24066	0.21473	0.389782	FALSE	0.000217812	0.000511572	2.77376e-05	0.000114365	1.89332	0.810319	0.930764	FALSE	-0.270514	0.571093	-0.401687	0.841608	-0.131173	-0.97278	0.670162	0.662994	0.653554	0.777392	0.769358	0.763121	-0.403655	0.861386	-0.61462	1.0826	-0.170497	-1.27474	1	1	1	1	1	1	1
f91219407da39268694e86eabd765230	0.0159632	0.408476	0.0390798	0.968827	0.981515	FALSE	0.000140359	0.000400923	5.07172e-05	0.000162848	0.493482	0.464107	1.06329	0.287649	0.475617	FALSE	0	0	0.00018282	0.000405135	1.88464	0.806618	0.930764	FALSE	0.735407	0.290069	0.561846	-0.445338	-0.173561	0.271777	0.602531	0.595251	0.587863	0.715325	0.709189	0.703014	1.22053	0.487306	0.955742	-0.622567	-0.244732	0.386588	1	1	1	1	1	1	1
b2224d09fb56fffb7949a37935a5b572	0.550471	0.374942	1.46815	0.142063	0.84224	FALSE	1.61099e-05	6.44396e-05	0.000125474	0.00033232	-0.208272	0.43108	-0.483139	0.628997	0.778092	FALSE	9.09952e-05	0.00031023	5.49937e-05	0.000172035	2.84555	0.832112	0.938938	FALSE	0.0922614	0.883186	0.397856	0.790924	0.305595	-0.485329	0.551832	0.544476	0.538617	0.66934	0.664583	0.658487	0.167191	1.62208	0.738663	1.18165	0.45983	-0.737037	1	1	1	1	1	1	1
4973d276679c3b3f44b7511fe46b8c3a	0.533218	0.450874	1.18263	0.236955	0.848364	FALSE	8.2162e-05	0.000328648	0.000207299	0.000574754	0.166411	0.505795	0.329009	0.742149	0.820787	FALSE	8.2162e-05	0.000328648	0.000207299	0.000574754	2.84781	0.831378	0.938938	FALSE	-0.51618	-0.117193	0.700668	0.398988	1.21685	0.81786	0.636217	0.628992	0.620583	0.746142	0.739067	0.732856	-0.811327	-0.186318	1.12905	0.534734	1.64647	1.11599	1	1	1	1	1	1	1
25cca0aa5fb9efc192362c61a963c69e	0.577258	0.670124	0.86142	0.389007	0.901344	FALSE	0.0006013	0.00101377	0.000737159	0.0012505	-0.965955	0.721727	-1.33839	0.180768	0.351027	FALSE	0.000676248	0.000802559	0.00066662	0.00139027	2.8154	0.841942	0.943653	FALSE	-0.418689	1.1567	-0.319333	1.57539	0.0993559	-1.47604	0.976564	0.969836	0.951184	1.06616	1.04923	1.04297	-0.428737	1.19268	-0.335722	1.47763	0.0946944	-1.41523	1	1	1	1	1	1	1
82b6b13c800633859b139cf0569b4cda	-0.195314	0.635556	-0.307313	0.758605	0.945426	FALSE	0.00106993	0.0027325	0.00049174	0.00187531	-1.11113	0.687608	-1.61593	0.106109	0.236269	FALSE	0.00152715	0.00318631	6.1419e-05	0.000253237	2.77819	0.854204	0.949917	FALSE	-1.03258	-0.0845842	-1.26312	0.947995	-0.230539	-1.17853	0.935079	0.928301	0.910884	1.02652	1.0108	1.00453	-1.10427	-0.0911172	-1.3867	0.923502	-0.228076	-1.17322	1	1	1	1	1	1	1
b764d72b99270699e734ffecdf0f787d	-0.534591	0.871768	-0.613226	0.539727	0.901344	FALSE	0.00661619	0.00562544	0.0058642	0.00554149	1.07125	0.921254	1.16282	0.244903	0.42603	FALSE	0.00461803	0.0051063	0.00774481	0.00558444	2.00897	0.858907	0.949917	FALSE	0.428289	-1.14537	0.5399	-1.57366	0.111611	1.68527	1.26607	1.25962	1.23244	1.34574	1.32034	1.31416	0.338282	-0.909297	0.438072	-1.16936	0.084532	1.2824	1	1	1	1	1	1	1
f22e4f0d218aa62ff1ca039104d15a68	0.247025	0.367219	0.672691	0.501144	0.901344	FALSE	9.50811e-05	0.000380325	4.00986e-05	0.000100142	-0.58699	0.423459	-1.38618	0.165692	0.337838	FALSE	0.000132396	0.000384232	4.97893e-06	2.05286e-05	2.04657	0.874405	0.960695	FALSE	-0.576127	0.290069	-0.300401	0.866196	0.275726	-0.590471	0.544741	0.537375	0.531728	0.662947	0.658378	0.652297	-1.05762	0.53979	-0.564953	1.30658	0.418795	-0.905218	1	1	1	1	1	1	1
5908b3a16fed319c6b8eb17fbd9da859	-0.844671	0.846298	-0.998077	0.318242	0.900061	FALSE	0.00396916	0.00447042	0.0012475	0.00169917	-0.514449	0.896011	-0.574155	0.565863	0.750362	FALSE	0.00197785	0.00233177	0.00312168	0.0044348	2.08692	0.890874	0.962486	FALSE	0.411069	0.113028	-1.26874	-0.298041	-1.67981	-1.38177	1.22041	1.21393	1.18809	1.30138	1.27731	1.27111	0.336827	0.0931088	-1.06789	-0.229019	-1.31512	-1.08706	1	1	1	1	1	1	1
4570f6537aabca9df3a7e218c298ff3b	-0.276069	0.688605	-0.40091	0.688486	0.939731	FALSE	0.000862638	0.00113394	0.000638727	0.00101145	-1.016	0.73998	-1.37301	0.169749	0.341543	FALSE	0.000904785	0.00106384	0.000599059	0.00107011	2.09297	0.893326	0.962486	FALSE	-0.909092	-0.136978	-1.24717	0.772114	-0.338079	-1.11019	1.01225	1.00556	0.985853	1.10037	1.08239	1.07613	-0.898089	-0.13622	-1.26507	0.701686	-0.312346	-1.03165	1	1	1	1	1	1	1
df8962acf0691bef74b4cca2affb0d69	0.20043	0.603478	0.332124	0.739795	0.941237	FALSE	0.00047551	0.00129947	0.000499835	0.00144819	-0.734289	0.655973	-1.11939	0.262974	0.439167	FALSE	0.000683386	0.0014728	0.000304187	0.00125419	2.09044	0.8923	0.962486	FALSE	-1.24205	-0.275154	-0.523108	0.966899	0.718946	-0.247953	0.875847	0.868993	0.853345	0.970166	0.956175	0.9499	-1.41812	-0.316636	-0.613008	0.996634	0.751898	-0.261031	1	1	1	1	1	1	1
17169b50b654ac6858e1429d78acf4bb	-0.877552	0.515942	-1.70087	0.0889665	0.84224	FALSE	0.000676426	0.00174784	6.12087e-05	0.000221792	-0.253372	0.569772	-0.44469	0.656544	0.788798	FALSE	0.00055934	0.00175738	0.000171408	0.000367827	2.6074	0.912388	0.976291	FALSE	-0.0566746	-0.648674	-1.08104	-0.592	-1.02436	-0.432362	0.760006	0.752983	0.740821	0.860949	0.850333	0.844062	-0.0745713	-0.861472	-1.45924	-0.687613	-1.20466	-0.51224	1	1	1	1	1	1	1
58e811d16d39a4d546e07c4784c429ba	0.96292	0.64003	1.50449	0.132455	0.84224	FALSE	0.000580651	0.00062802	0.00117162	0.00130017	-0.109719	0.692022	-0.158548	0.874025	0.901001	FALSE	0.000694579	0.000620974	0.00106439	0.00134468	2.1539	0.91783	0.976291	FALSE	-0.0299808	1.07484	0.896591	1.10482	0.926572	-0.178248	0.941591	0.934821	0.91721	1.03274	1.01682	1.01056	-0.0318405	1.14978	0.97752	1.0698	0.911243	-0.176386	1	1	1	1	1	1	1
07f468f1fc88935ee7bbee241262d8c5	0.87583	0.841799	1.04043	0.298142	0.889101	FALSE	0.00847229	0.0098446	0.00658017	0.00444369	-0.743878	0.891553	-0.834362	0.404077	0.60187	FALSE	0.00938429	0.0092039	0.00572181	0.005111	2.30001	0.974961	0.981232	FALSE	-1.49308	0.158806	0.12929	1.65189	1.62237	-0.0295161	1.21736	1.21087	1.18512	1.29841	1.27443	1.26824	-1.22649	0.13115	0.109094	1.27224	1.27302	-0.0232734	1	1	1	1	1	1	1
fadbdcc5d5509a8c37b78100534cf2e3	0.080968	0.289577	0.279608	0.779778	0.955505	FALSE	0.00492627	0.00164475	0.00561669	0.00351066	0.438836	0.345857	1.26884	0.2045	0.380593	FALSE	0.00376335	0.00149413	0.00671121	0.0029218	2.53408	0.938327	0.981232	FALSE	0.0356574	-0.290029	0.536365	-0.325687	0.500708	0.826395	0.412162	0.404849	0.402868	0.544927	0.543457	0.537932	0.0865131	-0.716389	1.33137	-0.59767	0.921339	1.53624	1	1	1	1	1	1	1
4602e3faf3d754e22bfb6737628e2729	-0.399788	0.67025	-0.596475	0.550858	0.901895	FALSE	0.00523927	0.00516388	0.00363917	0.00350818	1.00016	0.721852	1.38555	0.165885	0.337838	FALSE	0.00221393	0.00200026	0.00648655	0.00504679	2.52846	0.940339	0.981232	FALSE	0.466812	-0.900957	0.609704	-1.36777	0.142892	1.51066	0.973344	0.966612	0.948056	1.06308	1.04624	1.03998	0.479596	-0.932077	0.64311	-1.28661	0.136577	1.45259	1	1	1	1	1	1	1
b99156ca841e99c7dc23bb92689252ea	0.116576	0.462558	0.252025	0.801022	0.955505	FALSE	0.000142321	0.000223048	0.000155852	0.000262736	0.703404	0.51728	1.35981	0.173889	0.345709	FALSE	5.34711e-05	0.000152531	0.000239475	0.000275918	2.27369	0.964842	0.981232	FALSE	0.741381	0.186734	0.86105	-0.554647	0.119669	0.674315	0.683371	0.676225	0.666384	0.789603	0.781192	0.774948	1.08489	0.276143	1.29212	-0.702437	0.153187	0.870142	1	1	1	1	1	1	1
6116fd7dc95407952dfa6a8cad835556	-0.490515	0.566887	-0.865279	0.386885	0.901344	FALSE	0.000510345	0.000826766	0.000180974	0.00040948	0.869221	0.619917	1.40216	0.160868	0.337838	FALSE	0.000139034	0.000379932	0.000530443	0.000806308	2.30602	0.977263	0.981232	FALSE	0.759128	-0.568427	0.41155	-1.32756	-0.347578	0.979977	0.834042	0.82713	0.812737	0.930585	0.917816	0.911539	0.910179	-0.687229	0.506376	-1.42658	-0.378701	1.07508	1	1	1	1	1	1	1
f16e2b300e1715cf0886e177ecf2f699	-0.249946	0.349286	-0.71559	0.474244	0.901344	FALSE	0.02382	0.0168021	0.0189628	0.0112297	0.423377	0.405726	1.0435	0.296715	0.482074	FALSE	0.0190893	0.0190535	0.0234152	0.00727576	2.29	0.971122	0.981232	FALSE	-0.0191069	-0.660248	0.187809	-0.641141	0.206916	0.848057	0.50062	0.493209	0.488865	0.623393	0.619961	0.613992	-0.0381665	-1.33868	0.384174	-1.02847	0.333756	1.38122	1	1	1	1	1	1	1
6e25f82e4dd4ff213b655e2f441a2d7d	-0.0315202	0.626819	-0.050286	0.959894	0.981515	FALSE	0.000518877	0.000550945	0.000575942	0.000753978	0.380584	0.678989	0.560516	0.575128	0.750362	FALSE	0.000429225	0.000563698	0.000660321	0.000727546	2.29294	0.97225	0.981232	FALSE	-0.582822	-0.962745	0.334502	-0.379923	0.917324	1.29725	0.881942	0.875095	0.859266	0.97595	0.961781	0.955507	-0.66084	-1.10016	0.389288	-0.389285	0.953775	1.35765	1	1	1	1	1	1	1
65b302b6f467a2f70aed9636adb98ae8	0.431084	0.671546	0.641928	0.52092	0.901344	FALSE	0.00366634	0.00327021	0.00447424	0.00327408	0.9163	0.723132	1.26713	0.20511	0.380593	FALSE	0.002282	0.00161481	0.00577715	0.0035134	2.24014	0.951831	0.981232	FALSE	0.80297	0.349935	1.38005	-0.453035	0.577078	1.03011	0.986558	0.979842	0.960893	1.07573	1.0585	1.05225	0.81391	0.357134	1.43621	-0.42114	0.545183	0.978965	1	1	1	1	1	1	1
d792d902aeb38bf3ec5d734391c4525b	1.27338	1.10349	1.15396	0.248517	0.848364	FALSE	0.0435195	0.050358	0.0434291	0.0424344	-0.389624	1.15129	-0.338422	0.735045	0.820787	FALSE	0.0471875	0.0430045	0.0399768	0.0491684	2.41625	0.981232	0.981232	FALSE	-1.61006	0.0851191	0.854913	1.69518	2.46498	0.769794	1.58215	1.57592	1.53956	1.65473	1.62014	1.61405	-1.01764	0.0540125	0.555299	1.02445	1.52146	0.476933	1	1	1	1	1	1	1
27ca657432da650b6f66c43ad57b997f	-1.21758	0.964637	-1.26222	0.20687	0.848364	FALSE	0.00690329	0.005849	0.00321714	0.00421972	-0.315014	1.01337	-0.310857	0.755909	0.830506	FALSE	0.00465662	0.00513712	0.00533166	0.00564828	2.52294	0.942321	0.981232	FALSE	0.791321	-0.0790663	-1.43217	-0.870388	-2.2235	-1.35311	1.38698	1.38062	1.34992	1.46359	1.43467	1.42852	0.570536	-0.0572686	-1.06093	-0.594692	-1.54983	-0.947208	1	1	1	1	1	1	1
[truncated: 26 more columns]

## Sheet: Supplemental Table 6
Supplemental Table 6. Differential abundance analysis in cecal microbiota of recipient mice using ANCOMBC
Phylum Level
	ANCOM (OVX - SHM)						Relative Abundance
taxon	lfc_OVX	se_OVX	W_OVX	p_OVX	q_OVX	diff_OVX	mean_SHM	sd_SHM	mean_OVX	sd_OVX
Tenericutes	-3.34336	0.251251	-13.3069	2.11e-40	1.48e-39	TRUE	0.000416	0.000349	0	0
Proteobacteria	-2.30051	0.539538	-4.26385	2.01e-05	7.03e-05	TRUE	0.000739134	0.000829	7.17e-05	6.74e-05
Actinobacteria	-0.29626	0.36009	-0.822739	0.410656	0.718649	FALSE	0.123756	0.0632881	0.087987	0.0432898
Firmicutes	0.200039	0.206126	0.970471	0.331812	0.718649	FALSE	0.472433	0.0649967	0.533369	0.0448472
Verrucomicrobia	0.0941074	0.202185	0.465452	0.641607	0.89825	FALSE	0.170566	0.0517426	0.172716	0.0492994
Bacteroidetes	-0.0440508	0.209773	-0.209993	0.833673	0.932345	FALSE	0.23172	0.0671679	0.205521	0.058487
Fusobacteria	-0.0184518	0.21735	-0.0848943	0.932345	0.932345	FALSE	0.00037	7.21e-05	0.000336	5.53e-05
Family Level
	ANCOM (OVX - SHM)						Relative Abundance
taxon	lfc_OVX	se_OVX	W_OVX	p_OVX	q_OVX	diff_OVX	mean_SHM	sd_SHM	mean_OVX	sd_OVX
Order:RF39	-3.34336	0.248743	-13.441	3.48e-41	8.69e-40	TRUE	0.000416	0.000349	0	0
Family:Erysipelotrichaceae	2.42152	0.290219	8.34377	7.2e-17	8.99e-16	TRUE	0.0176253	0.00546483	0.194409	0.068705
Family:Enterobacteriaceae	-3.05093	0.485743	-6.28095	3.37e-10	2.8e-09	TRUE	0.000689	0.000847	1.67e-05	3.02e-05
Family:Coriobacteriaceae	2.41204	0.498558	4.83804	1.31e-06	8.2e-06	TRUE	0.00377835	0.000772	0.0594749	0.0410667
Family:Bifidobacteriaceae	-1.3133	0.299062	-4.39141	1.13e-05	5.63e-05	TRUE	0.119944	0.0636362	0.0284482	0.0130373
Family:Dehalobacteriaceae	-1.54875	0.528514	-2.93038	0.00338551	0.0141063	TRUE	0.000214	9.91e-05	5.36e-05	6.06e-05
Family:Clostridiaceae	1.5305	0.592185	2.58449	0.00975238	0.0348299	TRUE	3.44e-05	3.66e-05	0.000281	0.000301
Family:Streptococcaceae	-0.568977	0.232811	-2.44395	0.0145275	0.0453985	TRUE	0.100178	0.0277343	0.0522783	0.0127058
Family:Turicibacteraceae	-1.97186	0.888509	-2.21929	0.0264669	0.0661671	FALSE	0.00211493	0.00431883	2.31e-05	4.64e-05
Family:Ruminococcaceae	-0.496625	0.22003	-2.25708	0.024003	0.0661671	FALSE	0.124705	0.0182791	0.0720493	0.0200581
Family:Bacteroidaceae	0.309091	0.205816	1.50178	0.133154	0.280338	FALSE	0.000261	0.000104	0.000306	4.02e-05
Family:Enterococcaceae	-0.604925	0.404267	-1.49635	0.134562	0.280338	FALSE	3.36e-05	5.14e-05	7.27e-06	2.41e-05
Family:Promicromonosporaceae	0.628201	0.440138	1.42728	0.153499	0.289401	FALSE	3.35e-05	4.09e-05	6.39e-05	4.19e-05
Family:Peptostreptococcaceae	0.229014	0.163797	1.39816	0.162065	0.289401	FALSE	0.0337475	0.0110188	0.0405151	0.0155518
Family:Lactobacillaceae	0.451264	0.592643	0.761443	0.446393	0.743988	FALSE	0.00027	0.00024	0.000219	0.000118
Order:Clostridiales	-0.101906	0.212315	-0.479977	0.631244	0.883869	FALSE	0.107544	0.0168208	0.0911358	0.0210391
Family:Verrucomicrobiaceae	0.0941074	0.19906	0.472759	0.636385	0.883869	FALSE	0.170566	0.0517426	0.172716	0.0492994
Family:Christensenellaceae	0.245257	0.452625	0.541854	0.587919	0.883869	FALSE	0.000374	0.000202	0.00038	0.00023
Family:Rikenellaceae	-0.0683671	0.406849	-0.16804	0.866552	0.931432	FALSE	0.0383285	0.0184646	0.0456519	0.0417894
Family:S24-7	-0.0724798	0.229588	-0.315695	0.752234	0.931432	FALSE	0.193091	0.0712395	0.159533	0.0424005
Family:[Paraprevotellaceae]	-0.105462	0.471788	-0.223536	0.823118	0.931432	FALSE	3.98e-05	5.03e-05	2.98e-05	3.53e-05
Family:[Mogibacteriaceae]	0.111629	0.484255	0.230517	0.81769	0.931432	FALSE	0.000668	0.000751	0.000613	0.000422
Family:Fusobacteriaceae	-0.0184518	0.214447	-0.0860437	0.931432	0.931432	FALSE	0.00037	7.21e-05	0.000336	5.53e-05
Family:Alcaligenaceae	0.161827	0.550271	0.294086	0.768692	0.931432	FALSE	5.06e-05	6.28e-05	5.5e-05	5.42e-05
Family:Lachnospiraceae	0.0238564	0.196625	0.12133	0.90343	0.931432	FALSE	0.0849228	0.0289691	0.0814044	0.0303345
Genus Level
	ANCOM (OVX - SHM)						Relative Abundance
taxon	lfc_OVX	se_OVX	W_OVX	p_OVX	q_OVX	diff_OVX	mean_SHM	sd_SHM	mean_OVX	sd_OVX
Genus:Allobaculum	6.49455	0.279083	23.271	8.71873e-120	3.31312e-118	TRUE	0.000275914	5.2104e-05	0.184489	0.0664671
Order:RF39	-3.34336	0.249991	-13.3739	8.59153e-41	1.63239e-39	TRUE	0.000416483	0.000348554	0	0
Family:Ruminococcaceae	-1.80106	0.269532	-6.68216	2.35447e-11	2.98233e-10	TRUE	0.0133143	0.00504845	0.00196782	0.000662636
Family:Enterobacteriaceae	-3.05093	0.486383	-6.27268	3.54886e-10	3.37142e-09	TRUE	0.000688535	0.000846894	1.66867e-05	3.01818e-05
Family:Coriobacteriaceae	6.62036	1.17888	5.6158	1.95659e-08	1.48701e-07	TRUE	4.54405e-06	1.36322e-05	0.0550077	0.0422245
Genus:Bifidobacterium	-1.3133	0.300101	-4.3762	1.20766e-05	7.6485e-05	TRUE	0.119944	0.0636362	0.0284482	0.0130373
Family:Clostridiaceae	1.94301	0.628611	3.09096	0.00199508	0.0108304	TRUE	0	0	0.000256311	0.000312577
Genus:Dehalobacterium	-1.54875	0.529103	-2.92712	0.00342121	0.0162507	TRUE	0.000214044	9.91077e-05	5.35759e-05	6.0565e-05
Genus:Coprococcus	-0.84667	0.305057	-2.77545	0.00551259	0.0232754	TRUE	0.0281167	0.0181216	0.00960608	0.00389469
Genus:Lactococcus	-0.568989	0.234103	-2.4305	0.015078	0.0572962	FALSE	0.100151	0.0277352	0.0522618	0.0126984
Genus:Turicibacter	-1.97186	0.888859	-2.21842	0.0265264	0.0916366	FALSE	0.00211493	0.00431883	2.31202e-05	4.63918e-05
Genus:Ruminococcus	-0.453407	0.221962	-2.04272	0.0410798	0.130086	FALSE	0.0382319	0.00635517	0.0229358	0.0061702
Family:Erysipelotrichaceae	-0.58551	0.302292	-1.9369	0.0527575	0.154214	FALSE	0.016778	0.00557327	0.00959859	0.00617214
Genus:Oscillospira	-0.386626	0.227407	-1.70015	0.0891034	0.225729	FALSE	0.0731172	0.0145019	0.0470659	0.0141117
Genus:Dorea	0.459718	0.267079	1.72128	0.0851993	0.225729	FALSE	0.00317318	0.00110529	0.00502592	0.00325428
Genus:Bacteroides	0.309091	0.207323	1.49086	0.135997	0.303994	FALSE	0.000261016	0.000104301	0.000305949	4.02057e-05
Genus:Enterococcus	-0.604925	0.405036	-1.49351	0.135304	0.303994	FALSE	3.36211e-05	5.13976e-05	7.27484e-06	2.41279e-05
Genus:Cellulosimicrobium	0.628201	0.440845	1.42499	0.154159	0.325447	FALSE	3.35257e-05	4.09337e-05	6.38962e-05	4.1861e-05
Family:Peptostreptococcaceae	0.229014	0.165686	1.38221	0.166906	0.333812	FALSE	0.0337475	0.0110187	0.0405151	0.0155518
Genus:[Prevotella]	-0.340217	0.434199	-0.78355	0.433304	0.679129	FALSE	3.41866e-05	5.17592e-05	1.37438e-05	2.56048e-05
Genus:Adlercreutzia	0.18911	0.212239	0.891024	0.372916	0.679129	FALSE	0.00377381	0.000766666	0.00446714	0.00166152
Genus:Lactobacillus	0.451264	0.593168	0.760769	0.446795	0.679129	FALSE	0.000270326	0.000240255	0.000219076	0.000117773
Genus:Coprobacillus	-0.686577	0.818558	-0.838764	0.401602	0.679129	FALSE	0.000571404	0.000375546	0.00032148	0.000257901
Family:Lachnospiraceae	0.225844	0.259383	0.870697	0.38392	0.679129	FALSE	0.0428328	0.0142039	0.0552077	0.0304493
Genus:[Ruminococcus]	0.151466	0.198138	0.764448	0.4446	0.679129	FALSE	0.0108001	0.00253818	0.0115646	0.00253148
Genus:Clostridium	-0.283258	0.451623	-0.627201	0.530528	0.775387	FALSE	3.43843e-05	3.65786e-05	2.49717e-05	3.50163e-05
Family:[Paraprevotellaceae]	0.193852	0.337576	0.574248	0.5658	0.781074	FALSE	5.59507e-06	1.67852e-05	1.60726e-05	2.40985e-05
Genus:Streptococcus	-0.241188	0.455035	-0.530042	0.596083	0.781074	FALSE	2.73106e-05	5.4434e-05	1.64628e-05	3.99423e-05
Family:Christensenellaceae	0.245257	0.453313	0.541032	0.588485	0.781074	FALSE	0.000373798	0.000201981	0.000379735	0.000229856
Genus:Fusobacterium	-0.192921	0.466064	-0.413937	0.67892	0.781787	FALSE	2.53842e-05	5.20341e-05	2.07986e-05	4.63197e-05
Order:Clostridiales	-0.101906	0.213776	-0.476696	0.633578	0.781787	FALSE	0.107544	0.0168208	0.0911358	0.0210391
Genus:Anaerotruncus	0.29056	0.668288	0.434783	0.66372	0.781787	FALSE	4.20762e-05	8.54086e-05	7.97881e-05	0.000115064
Genus:Akkermansia	0.0941074	0.200618	0.469088	0.639007	0.781787	FALSE	0.170566	0.0517426	0.172716	0.0492994
Family:S24-7	-0.0724798	0.23094	-0.313847	0.753637	0.83483	FALSE	0.193091	0.0712395	0.159533	0.0424005
Genus:Sutterella	0.161827	0.550837	0.293784	0.768923	0.83483	FALSE	5.05997e-05	6.28449e-05	5.50045e-05	5.42377e-05
Family:[Mogibacteriaceae]	0.111629	0.484897	0.230212	0.817927	0.863368	FALSE	0.000668458	0.000750576	0.000612667	0.000422433
Family:Rikenellaceae	-0.0683671	0.407614	-0.167725	0.8668	0.890227	FALSE	0.0383285	0.0184647	0.0456519	0.0417894
Family:Fusobacteriaceae	-0.00417506	0.229057	-0.0182272	0.985458	0.985458	FALSE	0.000344813	8.25579e-05	0.000315014	6.24612e-05
Species Level
	ANCOM (OVX - SHM)						Relative Abundance
taxon	lfc_OVX	se_OVX	W_OVX	p_OVX	q_OVX	diff_OVX	mean_SHM	sd_SHM	mean_OVX	sd_OVX
Genus:Allobaculum	6.49455	0.27926	23.2562	1.22987e-119	4.91947e-118	TRUE	0.000275914	5.2104e-05	0.184489	0.0664671
Order:RF39	-3.34336	0.250189	-13.3633	9.90323e-41	1.98065e-39	TRUE	0.000416483	0.000348554	0	0
Family:Ruminococcaceae	-1.80106	0.269716	-6.67762	2.42862e-11	3.23816e-10	TRUE	0.0133143	0.00504845	0.00196782	0.000662636
Family:Enterobacteriaceae	-3.05093	0.486485	-6.27137	3.57887e-10	3.57887e-09	TRUE	0.000688535	0.000846894	1.66867e-05	3.01818e-05
Family:Coriobacteriaceae	6.62036	1.17892	5.6156	1.95886e-08	1.56708e-07	TRUE	4.54405e-06	1.36322e-05	0.0550077	0.0422245
Species:pseudolongum	-1.3133	0.300266	-4.3738	1.22102e-05	8.14015e-05	TRUE	0.119944	0.0636362	0.0284482	0.0130373
Family:Clostridiaceae	1.94301	0.62869	3.09058	0.00199768	0.0114153	TRUE	0	0	0.000256311	0.000312577
Genus:Dehalobacterium	-1.54875	0.529196	-2.9266	0.0034269	0.0171345	TRUE	0.000214044	9.91077e-05	5.35759e-05	6.0565e-05
Genus:Coprococcus	-0.84667	0.305219	-2.77397	0.00553762	0.0246117	TRUE	0.0281167	0.0181216	0.00960608	0.00389469
Genus:Lactococcus	-0.568989	0.234315	-2.42831	0.0151693	0.0606773	FALSE	0.100151	0.0277352	0.0522618	0.0126984
Genus:Turicibacter	-1.97186	0.888915	-2.21828	0.0265358	0.0964939	FALSE	0.00211493	0.00431883	2.31202e-05	4.63918e-05
Genus:Ruminococcus	-0.453407	0.222185	-2.04068	0.041283	0.13761	FALSE	0.0382319	0.00635517	0.0229358	0.0061702
Family:Erysipelotrichaceae	-0.58551	0.302456	-1.93585	0.0528857	0.162725	FALSE	0.016778	0.00557327	0.00959859	0.00617214
Genus:Oscillospira	-0.386626	0.227625	-1.69852	0.0894091	0.238424	FALSE	0.0731172	0.0145019	0.0470659	0.0141117
Genus:Dorea	0.459718	0.267264	1.72009	0.0854157	0.238424	FALSE	0.00317318	0.00110529	0.00502592	0.00325428
Genus:Enterococcus	-0.604925	0.405158	-1.49306	0.135422	0.338554	FALSE	3.36211e-05	5.13976e-05	7.27484e-06	2.41279e-05
Genus:Cellulosimicrobium	0.628201	0.440957	1.42463	0.154264	0.362974	FALSE	3.35257e-05	4.09337e-05	6.38962e-05	4.1861e-05
Family:Peptostreptococcaceae	0.229014	0.165985	1.37973	0.167669	0.372598	FALSE	0.0337475	0.0110187	0.0405151	0.0155518
Species:salivarius	0.493485	0.450221	1.0961	0.273037	0.574815	FALSE	9.0881e-06	2.72643e-05	4.12514e-05	4.98843e-05
Species:fragilis	0.36249	0.345897	1.04797	0.294652	0.589303	FALSE	0.000198385	8.08535e-05	0.000220207	5.28581e-05
Genus:Bacteroides	0.403856	0.489365	0.825265	0.409221	0.682035	FALSE	6.26307e-05	5.73995e-05	8.57426e-05	5.05564e-05
Genus:Adlercreutzia	0.18911	0.212472	0.890048	0.37344	0.682035	FALSE	0.00377381	0.000766666	0.00446714	0.00166152
Genus:Coprobacillus	-0.686577	0.818619	-0.838702	0.401636	0.682035	FALSE	0.000571404	0.000375546	0.00032148	0.000257901
Family:Lachnospiraceae	0.225844	0.259574	0.870058	0.384269	0.682035	FALSE	0.0428328	0.0142039	0.0552077	0.0304493
Genus:[Prevotella]	-0.340217	0.434313	-0.783345	0.433425	0.684881	FALSE	3.41866e-05	5.17592e-05	1.37438e-05	2.56048e-05
Species:gnavus	0.151466	0.198387	0.763487	0.445173	0.684881	FALSE	0.0108001	0.00253818	0.0115646	0.00253148
Species:hiranonis	-0.283258	0.451733	-0.627049	0.530627	0.786115	FALSE	3.43843e-05	3.65786e-05	2.49717e-05	3.50163e-05
Family:[Paraprevotellaceae]	0.193852	0.337722	0.573999	0.565968	0.794894	FALSE	5.59507e-06	1.67852e-05	1.60726e-05	2.40985e-05
Genus:Streptococcus	-0.241188	0.455144	-0.529915	0.596171	0.794894	FALSE	2.73106e-05	5.4434e-05	1.64628e-05	3.99423e-05
Family:Christensenellaceae	0.245257	0.453422	0.540902	0.588575	0.794894	FALSE	0.000373798	0.000201981	0.000379735	0.000229856
Genus:Fusobacterium	-0.192921	0.46617	-0.413843	0.678989	0.798811	FALSE	2.53842e-05	5.20341e-05	2.07986e-05	4.63197e-05
Order:Clostridiales	-0.101906	0.214007	-0.476181	0.633945	0.798811	FALSE	0.107544	0.0168208	0.0911358	0.0210391
Genus:Anaerotruncus	0.29056	0.668362	0.434734	0.663755	0.798811	FALSE	4.20762e-05	8.54086e-05	7.97881e-05	0.000115064
Species:muciniphila	0.0941074	0.200864	0.468512	0.639418	0.798811	FALSE	0.170566	0.0517426	0.172716	0.0492994
Family:S24-7	-0.0724798	0.231154	-0.313556	0.753858	0.854399	FALSE	0.193091	0.0712395	0.159533	0.0424005
Genus:Sutterella	0.161827	0.550926	0.293737	0.768959	0.854399	FALSE	5.05997e-05	6.28449e-05	5.50045e-05	5.42377e-05
Family:[Mogibacteriaceae]	0.111629	0.484999	0.230163	0.817965	0.884286	FALSE	0.000668458	0.000750576	0.000612667	0.000422433
Family:Rikenellaceae	-0.0683671	0.407735	-0.167675	0.866839	0.912462	FALSE	0.0383285	0.0184647	0.0456519	0.0417894
Family:Fusobacteriaceae	-0.00417506	0.229273	-0.01821	0.985471	0.985471	FALSE	0.000344813	8.25579e-05	0.000315014	6.24612e-05
Genus:Lactobacillus	-0.0317456	0.709922	-0.044717	0.964333	0.985471	FALSE	0.000261238	0.000224509	0.000177824	0.0001221
ASV Level
	ANCOM (OVX - SHM)						Relative Abundance				Assigned Taxonomy
ASV (Assigned Taxonomy to very right)	lfc_OVX	se_OVX	W_OVX	p_OVX	q_OVX	diff_OVX	mean_SHM	sd_SHM	mean_OVX	sd_OVX	Domain	Phylum	Class	Order	Family	Genus	Species
33812445789eb84c97876efbdbf8e960	6.81347	0.248785	27.387	3.91616e-165	7.36238e-163	TRUE	0	0	0.0129437	0.00447283	Bacteria	Firmicutes	Erysipelotrichi	Erysipelotrichales	Erysipelotrichaceae	Allobaculum	NA
1bfcc8d684f8314fe2becace65ddc817	5.94699	0.243125	24.4607	3.87518e-132	3.64267e-130	TRUE	0	0	0.00580283	0.00316058	Bacteria	Firmicutes	Clostridia	Clostridiales	Lachnospiraceae	NA	NA
9ba87c466c467c0d0df18f246486c5b4	6.92796	0.285402	24.2744	3.6523e-130	2.28877e-128	TRUE	0	0	0.0164481	0.0104421	Bacteria	Firmicutes	Clostridia	Clostridiales	Lachnospiraceae	NA	NA
72e530a4206f2e4804d502f4dfca8387	7.45656	0.328373	22.7076	3.77219e-114	1.77293e-112	TRUE	2.47676e-05	3.75672e-05	0.0415095	0.0147154	Bacteria	Bacteroidetes	Bacteroidia	Bacteroidales	S24-7	NA	NA
97fbd9fac072dc24ef7af2e143df17a1	6.74911	0.298688	22.5958	4.76351e-113	1.79108e-111	TRUE	9.0881e-06	2.72643e-05	0.0150261	0.00620643	Bacteria	Bacteroidetes	Bacteroidia	Bacteroidales	S24-7	NA	NA
9c25a6e1c8dd7c2ca16f4c6ca785948a	6.41944	0.287488	22.3294	1.91558e-110	6.00216e-109	TRUE	0.000275914	5.2104e-05	0.171446	0.0620251	Bacteria	Firmicutes	Erysipelotrichi	Erysipelotrichales	Erysipelotrichaceae	Allobaculum	NA
5858157a5f3c4bdbc235927eae7ff303	7.2135	0.372322	19.3744	1.26955e-83	3.40966e-82	TRUE	0	0	0.0262597	0.0193019	Bacteria	Bacteroidetes	Bacteroidia	Bacteroidales	S24-7	NA	NA
94cddcc02cd1c64c6405dd148236eff9	4.88348	0.253085	19.2958	5.82658e-83	1.36925e-81	TRUE	0	0	0.00205214	0.00114789	Bacteria	Firmicutes	Clostridia	Clostridiales	Lachnospiraceae	NA	NA
34a1d865c031cfd2a877c6a4c261dacb	-6.4556	0.381494	-16.9219	3.10268e-64	6.48114e-63	TRUE	0.0109691	0.00500896	4.90651e-06	1.62731e-05	Bacteria	Firmicutes	Clostridia	Clostridiales	Ruminococcaceae	NA	NA
dcae18822e60e51f6e02afbb3c8c34aa	-3.34336	0.25711	-13.0036	1.16692e-38	2.19382e-37	TRUE	0.000416483	0.000348554	0	0	Bacteria	Tenericutes	Mollicutes	RF39	NA	NA	NA
12685814d6440416931b6b281180acb8	1.73829	0.166224	10.4575	1.35409e-25	2.31426e-24	TRUE	0.000565431	0.000102171	0.00304397	0.000811327	Bacteria	Firmicutes	Clostridia	Clostridiales	NA	NA	NA
7020c36c185cf411cb9802bc0458113e	-2.59513	0.345737	-7.5061	6.09157e-14	9.54346e-13	TRUE	0.000197429	9.48035e-05	0	0	Bacteria	Firmicutes	Clostridia	Clostridiales	Dehalobacteriaceae	Dehalobacterium	NA
859de9e94cf9a4e5ceca452509f7067f	5.20556	0.703586	7.39861	1.37621e-13	1.99021e-12	TRUE	0	0	0.00444964	0.0025385	Bacteria	Firmicutes	Clostridia	Clostridiales	NA	NA	NA
66432ff17433f9a71ac9afb64cd9b965	2.80127	0.387512	7.22888	4.86995e-13	6.53964e-12	TRUE	0	0	0.000263536	0.000103651	Bacteria	Firmicutes	Clostridia	Clostridiales	Ruminococcaceae	Oscillospira	NA
946dc3a6877d99ca24fa0eb8665333f2	4.64672	0.689656	6.73774	1.60873e-11	2.01627e-10	TRUE	0	0	0.00342021	0.00347145	Bacteria	Firmicutes	Clostridia	Clostridiales	NA	NA	NA
f22e4f0d218aa62ff1ca039104d15a68	-3.05093	0.49008	-6.22536	4.80444e-10	5.64522e-09	TRUE	0.000688535	0.000846894	1.66867e-05	3.01818e-05	Bacteria	Proteobacteria	Gammaproteobacteria	Enterobacteriales	Enterobacteriaceae	NA	NA
9f116f1ef3df875a96c3afc45e58168e	2.86909	0.496746	5.77578	7.65984e-09	8.47088e-08	TRUE	0.000241649	0.000179395	0.00270331	0.00105754	Bacteria	Firmicutes	Clostridia	Clostridiales	Ruminococcaceae	Oscillospira	NA
34a8ecbedfb6b7232c1266788f8ce44c	-4.36102	0.773872	-5.63533	1.74728e-08	1.82494e-07	TRUE	0.00337796	0.000895921	0.000298913	0.000608194	Bacteria	Firmicutes	Clostridia	Clostridiales	NA	NA	NA
95d6a2a0e7a344010b5fd670677848e1	6.62036	1.18041	5.60852	2.04068e-08	2.0192e-07	TRUE	4.54405e-06	1.36322e-05	0.0550077	0.0422245	Bacteria	Actinobacteria	Coriobacteriia	Coriobacteriales	Coriobacteriaceae	NA	NA
97d033725a3fcb0e6b0f9554365d4e0f	-3.02862	0.543387	-5.57359	2.49537e-08	2.34565e-07	TRUE	0.00137796	0.000694022	0.000122013	0.000179022	Bacteria	Firmicutes	Erysipelotrichi	Erysipelotrichales	Erysipelotrichaceae	NA	NA
13f43861ac3f1a92715ca7a3753b8a22	-4.20356	0.772345	-5.4426	5.2509e-08	4.7008e-07	TRUE	0.00240786	0.00205341	0	0	Bacteria	Firmicutes	Clostridia	Clostridiales	Ruminococcaceae	Oscillospira	NA
1dde417c45171347b0ec07088aa49839	-3.2767	0.633735	-5.17046	2.33523e-07	1.99556e-06	TRUE	0.00230684	0.00397116	2.4562e-05	4.55343e-05	Bacteria	Bacteroidetes	Bacteroidia	Bacteroidales	S24-7	NA	NA
6e25f82e4dd4ff213b655e2f441a2d7d	-1.11041	0.217722	-5.10012	3.39443e-07	2.65897e-06	TRUE	0.00292524	0.000743399	0.000916908	0.000259907	Bacteria	Firmicutes	Clostridia	Clostridiales	NA	NA	NA
c04cd889460db74d76487f1066c3ed56	2.95352	0.578877	5.10215	3.35823e-07	2.65897e-06	TRUE	0	0	0.000413958	0.000228079	Bacteria	Firmicutes	Clostridia	Clostridiales	Lachnospiraceae	NA	NA
be8d5a4e1e4825943d10b0ed97d56f0b	4.12497	0.835515	4.93704	7.93187e-07	5.96477e-06	TRUE	0.00196382	0.00447415	0.0308251	0.021398	Bacteria	Firmicutes	Clostridia	Clostridiales	NA	NA	NA
933d442b27d6abd3130eadae1a86ef76	-2.36794	0.518517	-4.56674	4.95356e-06	3.58181e-05	TRUE	0.00026462	0.00020198	6.36548e-06	2.11119e-05	Bacteria	Firmicutes	Clostridia	Clostridiales	Lachnospiraceae	NA	NA
bf152ba288eb78c355668a49282baa9a	-1.00509	0.223214	-4.50282	6.70565e-06	4.66912e-05	TRUE	0.00198194	0.000518914	0.000689982	0.000245016	Bacteria	Firmicutes	Clostridia	Clostridiales	Lachnospiraceae	Coprococcus	NA
57680ec04990ad6e47f80113bb932472	-4.04358	0.90389	-4.47352	7.69409e-06	5.16603e-05	TRUE	0.00493536	0.0082632	0	0	Bacteria	Firmicutes	Clostridia	Clostridiales	NA	NA	NA
626599fa40199a4b3bf459c438f8fd18	-4.56911	1.04468	-4.3737	1.2216e-05	7.91937e-05	TRUE	0.0067512	0.00535318	0	0	Bacteria	Firmicutes	Clostridia	Clostridiales	NA	NA	NA
c86c4acc79dddeac37afedbfa9ea34bd	-1.3133	0.306057	-4.29105	1.77832e-05	0.000111441	TRUE	0.119944	0.0636362	0.0284482	0.0130373	Bacteria	Actinobacteria	Actinobacteria	Bifidobacteriales	Bifidobacteriaceae	Bifidobacterium	pseudolongum
743c127cb8d7a7f58514b327fdd1cd5b	-0.801411	0.188083	-4.26094	2.03565e-05	0.000123452	TRUE	0.00290373	0.000717594	0.00123836	0.000448997	Bacteria	Firmicutes	Clostridia	Clostridiales	Ruminococcaceae	Oscillospira	NA
28292c29d311443ca089a9324b4ea3ad	-1.85109	0.437847	-4.22771	2.36086e-05	0.000138701	TRUE	0.000121192	9.92348e-05	0	0	Bacteria	Firmicutes	Clostridia	Clostridiales	NA	NA	NA
a81412a8e285c21c28eceff343f83e89	3.89731	0.930639	4.18778	2.81691e-05	0.000160478	TRUE	0	0	0.00230639	0.00176962	Bacteria	Firmicutes	Clostridia	Clostridiales	NA	NA	NA
df8962acf0691bef74b4cca2affb0d69	3.64553	0.875655	4.16321	3.13808e-05	0.000173517	TRUE	0	0	0.0015337	0.00109096	Bacteria	Firmicutes	Clostridia	Clostridiales	NA	NA	NA
118e3d4329057a643b8650405d83c13a	3.2582	0.787639	4.13666	3.52391e-05	0.000189285	TRUE	0	0	0.000877779	0.000612757	Bacteria	Firmicutes	Clostridia	Clostridiales	NA	NA	NA
55e62a37d75f2f867ef4733f85b82a45	1.90609	0.516755	3.68858	0.000225512	0.00117768	TRUE	0	0	0.000145666	0.000112547	Bacteria	Firmicutes	Clostridia	Clostridiales	Ruminococcaceae	NA	NA
1c8a46710171a218055b793e05e4c48e	-0.726279	0.198263	-3.6632	0.000249083	0.00126561	TRUE	0.0249393	0.00649742	0.0113767	0.0035704	Bacteria	Firmicutes	Clostridia	Clostridiales	Ruminococcaceae	Ruminococcus	NA
3be71ebabda9867b998c859e8649a2d3	-0.918469	0.255831	-3.59014	0.000330501	0.00163511	TRUE	0.0028266	0.00104534	0.001051	0.000418901	Bacteria	Firmicutes	Clostridia	Clostridiales	Ruminococcaceae	Oscillospira	NA
d2e607cdee246f8bfc02bb149d7e37ec	-2.36091	0.669173	-3.52809	0.000418562	0.00201768	TRUE	0.000514101	0.000318408	6.99019e-05	0.000105451	Bacteria	Firmicutes	Clostridia	Clostridiales	NA	NA	NA
50b6a45c204ed7fca91fbdcb82ba0966	2.58324	0.735415	3.51263	0.000443688	0.00208533	TRUE	0.000428481	0.000642398	0.00124141	0.000842823	Bacteria	Firmicutes	Clostridia	Clostridiales	NA	NA	NA
b764d72b99270699e734ffecdf0f787d	-3.014	0.865487	-3.48243	0.000496887	0.00227841	TRUE	0.00952426	0.00248907	0.00161889	0.00198117	Bacteria	Firmicutes	Clostridia	Clostridiales	NA	NA	NA
07f468f1fc88935ee7bbee241262d8c5	-1.58659	0.465136	-3.41103	0.000647188	0.00289693	TRUE	0.0140974	0.00837205	0.00312528	0.002958	Bacteria	Firmicutes	Clostridia	Clostridiales	Ruminococcaceae	Oscillospira	NA
b466f02632c790fd215e6780396d09ed	-0.733054	0.217425	-3.37152	0.00074755	0.00326836	TRUE	0.00241887	0.000814544	0.00108207	0.000473555	Bacteria	Firmicutes	Clostridia	Clostridiales	Lachnospiraceae	NA	NA
fce411bddc918e598b34be8f5bbba1e0	2.91515	0.869423	3.35298	0.000799475	0.00341594	TRUE	0	0	0.000873031	0.000767081	Bacteria	Firmicutes	Clostridia	Clostridiales	NA	NA	NA
e42ddf76512f1debc60088ee3e1fc100	-2.13131	0.653519	-3.26128	0.00110911	0.00463363	TRUE	0.00331368	0.00111474	0.000690637	0.000613887	Bacteria	Firmicutes	Clostridia	Clostridiales	Ruminococcaceae	Oscillospira	NA
8bdccf32845feba935c2933a1c7125ff	-0.889993	0.274771	-3.23904	0.00119934	0.00490165	TRUE	0.00146655	0.000601279	0.000548914	0.000251876	Bacteria	Firmicutes	Clostridia	Clostridiales	Lachnospiraceae	NA	NA
af5b96431f030adbd446db31ed2256c0	1.87201	0.593257	3.15547	0.00160239	0.00640955	TRUE	0	0	0.000191463	0.000160281	Bacteria	Actinobacteria	Coriobacteriia	Coriobacteriales	Coriobacteriaceae	Adlercreutzia	NA
693f0a4c0439ae7925dc6619aad9fca1	0.779082	0.251028	3.10356	0.00191204	0.00748884	TRUE	0.00117388	0.000226426	0.00271735	0.00154387	Bacteria	Firmicutes	Clostridia	Clostridiales	Lachnospiraceae	[Ruminococcus]	gnavus
bcc3b1a77c4ee96f48e3df8ac21859a7	1.94301	0.631476	3.07694	0.00209137	0.00802402	TRUE	0	0	0.000256311	0.000312577	Bacteria	Firmicutes	Clostridia	Clostridiales	Clostridiaceae	NA	NA
efda7b73266ac2738b52b531e0609cde	1.15095	0.375954	3.0614	0.00220301	0.00828333	TRUE	0.000880677	0.000511447	0.00306019	0.00323571	Bacteria	Firmicutes	Clostridia	Clostridiales	Lachnospiraceae	Dorea	NA
d792d902aeb38bf3ec5d734391c4525b	-1.56067	0.513633	-3.0385	0.00237763	0.00876459	TRUE	0.0264065	0.0109091	0.00844525	0.00759218	Bacteria	Firmicutes	Clostridia	Clostridiales	NA	NA	NA
01e091f43040afd97fc6b5ed9e0b55f7	-1.79585	0.598907	-2.99856	0.00271262	0.00980718	TRUE	0.00018058	0.000150267	3.22729e-05	0.000107037	Bacteria	Firmicutes	Clostridia	Clostridiales	Ruminococcaceae	NA	NA
71133d4405b2fe58f17d941336ec1027	-1.68875	0.587127	-2.87629	0.00402379	0.0142731	TRUE	0.000161245	0.000154316	2.48516e-05	8.24235e-05	Bacteria	Firmicutes	Clostridia	Clostridiales	Lachnospiraceae	Coprococcus	NA
4602e3faf3d754e22bfb6737628e2729	-0.522551	0.182704	-2.86009	0.0042352	0.0147448	TRUE	0.00743766	0.00166377	0.00426663	0.00161162	Bacteria	Firmicutes	Clostridia	Clostridiales	Ruminococcaceae	Oscillospira	NA
511debcdf7e235e4b7e89fec73fc9ef0	-1.62915	0.574079	-2.83786	0.00454175	0.0155245	TRUE	0.000182615	0.000199714	9.98082e-06	3.31026e-05	Bacteria	Firmicutes	Clostridia	Clostridiales	Lachnospiraceae	Coprococcus	NA
6f0f9c405ff6b8e8492d78b4642ca9d7	-1.43686	0.517654	-2.77571	0.00550818	0.0184917	TRUE	0.000130979	0.000176658	0	0	Bacteria	Firmicutes	Clostridia	Clostridiales	Ruminococcaceae	Ruminococcus	NA
f9a0e70f184cd9257e713b82a078c7fd	1.75678	0.63516	2.76588	0.00567692	0.0187239	TRUE	0.000119242	0.000122059	0.000547277	0.000374155	Bacteria	Firmicutes	Clostridia	Clostridiales	NA	NA	NA
02a5d611580288d30b9c512c51a8dfce	-1.02751	0.382954	-2.68313	0.00729376	0.0236418	TRUE	0.0244498	0.0180674	0.00657225	0.00372504	Bacteria	Firmicutes	Clostridia	Clostridiales	Lachnospiraceae	Coprococcus	NA
f74772c312ecf2f0278c402953e04d93	-0.912978	0.347285	-2.6289	0.00856618	0.0272956	TRUE	0.0617913	0.0350526	0.0219892	0.0104621	Bacteria	Bacteroidetes	Bacteroidia	Bacteroidales	S24-7	NA	NA
727992952afbbf55406b97e29855c9c2	1.22997	0.480519	2.55966	0.0104774	0.0328291	TRUE	0.000698928	0.000359188	0.00162289	0.000498348	Bacteria	Actinobacteria	Coriobacteriia	Coriobacteriales	Coriobacteriaceae	Adlercreutzia	NA
ba4517e462e5e9537179e70d79195e14	1.42217	0.560343	2.53803	0.0111479	0.0343575	TRUE	0	0	0.000103409	0.000110223	Bacteria	Firmicutes	Clostridia	Clostridiales	Ruminococcaceae	Ruminococcus	NA
b76fb1d8aab87cfdc2cb1646882c6d7c	-0.551126	0.221159	-2.49199	0.012703	0.0385186	TRUE	0.00512159	0.00160807	0.00271354	0.000792944	Bacteria	Firmicutes	Clostridia	Clostridiales	NA	NA	NA
adaf1f2b46ded6da8ab646641ed16cda	1.00825	0.417572	2.41456	0.0157543	0.0470128	TRUE	0.00150888	0.0012732	0.00324731	0.00199284	Bacteria	Firmicutes	Clostridia	Clostridiales	Lachnospiraceae	[Ruminococcus]	gnavus
96f63dd31c86b366fbecb583a64504be	1.50255	0.632313	2.37627	0.0174886	0.0513727	FALSE	0.000321769	0.000290582	0.000708024	0.000302586	Bacteria	Firmicutes	Clostridia	Clostridiales	Lachnospiraceae	Coprococcus	NA
daae43be6cf06991f62a085ba8bff3b6	-1.04838	0.443205	-2.36546	0.0180076	0.0520835	FALSE	0.124409	0.0509522	0.0507591	0.0343069	Bacteria	Bacteroidetes	Bacteroidia	Bacteroidales	S24-7	NA	NA
d114fb4c335125128be28401522dd41a	-0.568989	0.241691	-2.3542	0.0185624	0.0528748	FALSE	0.100151	0.0277352	0.0522618	0.0126984	Bacteria	Firmicutes	Bacilli	Lactobacillales	Streptococcaceae	Lactococcus	NA
19082ee17dbcfe326147d2d025957d5f	-0.540879	0.231641	-2.33499	0.0195439	0.0548397	FALSE	0.00171857	0.000518519	0.000956667	0.0003551	Bacteria	Firmicutes	Clostridia	Clostridiales	Ruminococcaceae	Oscillospira	NA
fd35f0abe307fadd7b5fcda73fee61dc	-2.11511	0.916708	-2.30728	0.021039	0.0581667	FALSE	0.000657874	0.000823466	9.3083e-05	0.000308721	Bacteria	Firmicutes	Clostridia	Clostridiales	Ruminococcaceae	Oscillospira	NA
6850c3dfd7effc3bf94fbd7778b0657b	1.51875	0.665002	2.28382	0.022382	0.0609827	FALSE	0.0010461	0.000752525	0.00221664	0.000940137	Bacteria	Firmicutes	Clostridia	Clostridiales	Peptostreptococcaceae	NA	NA
b143f9d8957f541547f4eea54d7adbd7	1.99788	0.881941	2.26532	0.0234931	0.0630957	FALSE	0	0	0.0005901	0.000713345	Bacteria	Firmicutes	Clostridia	Clostridiales	NA	NA	NA
d1f3d6dd9ae063ae0164454a00474dfd	-1.97186	0.890888	-2.21337	0.0268724	0.0692055	FALSE	0.00211493	0.00431883	2.31202e-05	4.63918e-05	Bacteria	Firmicutes	Bacilli	Turicibacterales	Turicibacteraceae	Turicibacter	NA
541cdc0319933b4074c5da906dc30558	-0.872085	0.393398	-2.2168	0.0266365	0.0692055	FALSE	0.00278889	0.00153802	0.000909353	0.000291597	Bacteria	Firmicutes	Clostridia	Clostridiales	NA	NA	NA
acfffb2d869ae19c6926607beab61f7a	1.73906	0.782256	2.22313	0.0262068	0.0692055	FALSE	0	0	0.000329903	0.000426486	Bacteria	Firmicutes	Clostridia	Clostridiales	NA	NA	NA
df14c62482382df74363416b0c9b0fa2	-2.00004	0.906093	-2.20732	0.0272916	0.0693353	FALSE	0.000659464	0.000552809	0.000113072	0.000200435	Bacteria	Firmicutes	Clostridia	Clostridiales	NA	NA	NA
b0393e75df8338f8224463cb1b34efbd	1.29613	0.592015	2.18935	0.0285716	0.0716194	FALSE	0.00034774	0.000346648	0.000742427	0.000562238	Bacteria	Firmicutes	Erysipelotrichi	Erysipelotrichales	Erysipelotrichaceae	NA	NA
1a3c1773dba209df1ebb431b13b6764f	2.32341	1.08462	2.14214	0.032182	0.079608	FALSE	0.00147999	0.0020854	0.00245668	0.00119243	Bacteria	Firmicutes	Clostridia	Clostridiales	Ruminococcaceae	Oscillospira	NA
55f1ab1887cb57a282b343e9000f1934	-1.34099	0.638634	-2.09977	0.0357489	0.0872829	FALSE	0.00156649	0.00048676	0.000645248	0.000350927	Bacteria	Firmicutes	Clostridia	Clostridiales	Lachnospiraceae	[Ruminococcus]	gnavus
85ad3838de9cd515fe87a67ecc1e8637	-1.55215	0.748659	-2.07324	0.0381503	0.0919521	FALSE	0.00029249	0.000289279	3.22524e-05	6.25404e-05	Bacteria	Firmicutes	Clostridia	Clostridiales	Ruminococcaceae	Ruminococcus	NA
2b960f9dd8cb28c306e49c181b879478	-1.21189	0.595235	-2.03599	0.0417515	0.099358	FALSE	0.0202778	0.00922729	0.00855889	0.0059479	Bacteria	Firmicutes	Clostridia	Clostridiales	Lachnospiraceae	NA	NA
e9c22dfef2d86bac6ebbd63be98cea5a	1.14636	0.569446	2.01311	0.0441027	0.103641	FALSE	0	0	9.91015e-05	0.000137384	Bacteria	Firmicutes	Erysipelotrichi	Erysipelotrichales	Erysipelotrichaceae	Allobaculum	NA
cdb5c17586e3940081b0d2e8ee5f8b2b	-0.527337	0.277053	-1.90338	0.0569915	0.132277	FALSE	0.00440621	0.00150476	0.00267853	0.00160298	Bacteria	Firmicutes	Clostridia	Clostridiales	NA	NA	NA
45b76e49b6500d8d245c2f27f6fbb143	-0.575674	0.314137	-1.83256	0.0668687	0.151655	FALSE	0.0150523	0.00517078	0.00873415	0.00591926	Bacteria	Firmicutes	Erysipelotrichi	Erysipelotrichales	Erysipelotrichaceae	NA	NA
ab620840ec71573b9d4fd3816bc52d02	-0.977906	0.533797	-1.83198	0.0669542	0.151655	FALSE	0.000583891	0.000489375	0.00025669	0.000250062	Bacteria	Firmicutes	Clostridia	Clostridiales	Ruminococcaceae	Ruminococcus	NA
177c12f554d1cfc54f9a07f0ccba1af2	1.19881	0.663839	1.80587	0.0709391	0.158768	FALSE	3.32834e-05	9.98502e-05	0.000147042	0.000149105	Bacteria	Firmicutes	Clostridia	Clostridiales	Lachnospiraceae	NA	NA
689f83ab3dad9b83b57949e02a8c20de	2.13841	1.20102	1.78049	0.0749955	0.165872	FALSE	0.000865259	0.00130719	0.00206292	0.00147967	Bacteria	Firmicutes	Clostridia	Clostridiales	Lachnospiraceae	NA	NA
b2224d09fb56fffb7949a37935a5b572	0.888564	0.514959	1.7255	0.0844367	0.182461	FALSE	1.10945e-05	3.32834e-05	7.04543e-05	8.25864e-05	Bacteria	Firmicutes	Clostridia	Clostridiales	[Mogibacteriaceae]	NA	NA
e5b7aaf004ada948c9af739db099fcd1	-0.369596	0.214042	-1.72675	0.0842127	0.182461	FALSE	0.00136451	0.000433705	0.000881687	0.000299828	Bacteria	Firmicutes	Clostridia	Clostridiales	NA	NA	NA
9ea2093983aaf6100e60dbb7f241e6ed	-0.396316	0.23073	-1.71766	0.0858589	0.183426	FALSE	0.00937592	0.00180918	0.00593908	0.00152549	Bacteria	Firmicutes	Clostridia	Clostridiales	NA	NA	NA
cd8d2ddb88bbe44dfa61a34dfd244b0b	-0.383803	0.227329	-1.68831	0.0913508	0.192966	FALSE	0.000552068	0.000134465	0.000375277	0.000179038	Bacteria	Firmicutes	Clostridia	Clostridiales	Ruminococcaceae	NA	NA
4b421658bf054a7895a842567547b9a4	1.59051	0.979135	1.62441	0.104289	0.217848	FALSE	0.00120897	0.00183176	0.000974039	0.00110634	Bacteria	Firmicutes	Clostridia	Clostridiales	Lachnospiraceae	[Ruminococcus]	gnavus
378cd777b58cf4421e905ffee7e8fd8f	-1.462	0.914389	-1.59888	0.109846	0.226936	FALSE	0.000774772	0.000667323	0.000136428	0.000169168	Bacteria	Firmicutes	Clostridia	Clostridiales	Ruminococcaceae	NA	NA
d58a6533ca941c9c6b7ff6d51d6a6f8a	0.566112	0.359648	1.57407	0.115471	0.235962	FALSE	0.00185142	0.00106097	0.00250459	0.000958859	Bacteria	Firmicutes	Clostridia	Clostridiales	Ruminococcaceae	Oscillospira	NA
25cca0aa5fb9efc192362c61a963c69e	-1.16966	0.746412	-1.56704	0.117105	0.236729	FALSE	0.00017221	0.00015759	8.455e-05	0.0001511	Bacteria	Firmicutes	Clostridia	Clostridiales	Lachnospiraceae	Dorea	NA
45358caa726d57e6a07ebaf3eb85b574	1.35629	0.895194	1.51508	0.129751	0.259502	FALSE	0.00231414	0.00181739	0.00221737	0.000818472	Bacteria	Firmicutes	Clostridia	Clostridiales	NA	NA	NA
e73f1fe3033ad6576c26564c5ed502cd	-0.604925	0.409468	-1.47734	0.139583	0.276228	FALSE	3.36211e-05	5.13976e-05	7.27484e-06	2.41279e-05	Bacteria	Firmicutes	Bacilli	Lactobacillales	Enterococcaceae	Enterococcus	NA
ee831e6c5e42cf85c3ab1551ae1e1332	-0.627194	0.438434	-1.43053	0.152564	0.298771	FALSE	3.72276e-05	6.16388e-05	1.24127e-05	4.11681e-05	Bacteria	Firmicutes	Clostridia	Clostridiales	Lachnospiraceae	NA	NA
8b1b1752aa8fe51571e24a776dbea239	-1.2904	0.909471	-1.41884	0.155944	0.302243	FALSE	0.0003816	0.000395643	0.00011317	0.000208108	Bacteria	Firmicutes	Clostridia	Clostridiales	Lachnospiraceae	[Ruminococcus]	gnavus
27b003b03c8ae3db11c184df23d6dcba	0.628201	0.444921	1.41194	0.157968	0.30304	FALSE	3.35257e-05	4.09337e-05	6.38962e-05	4.1861e-05	Bacteria	Actinobacteria	Actinobacteria	Actinomycetales	Promicromonosporaceae	Cellulosimicrobium	NA
535d33d7b49d071bd66f75e79b2ed167	1.52111	1.10084	1.38177	0.167042	0.317211	FALSE	0.000392242	0.000899614	0.00146631	0.00222792	Bacteria	Firmicutes	Clostridia	Clostridiales	NA	NA	NA
e80a07901bba1106e0933611d570a535	-1.21152	0.884078	-1.37038	0.170569	0.317495	FALSE	0.000360944	0.000292727	0.000155083	0.000222367	Bacteria	Firmicutes	Clostridia	Clostridiales	Ruminococcaceae	Oscillospira	NA
6a6beb1d0c4df0e079b1f076facece2f	0.965855	0.704214	1.37153	0.170208	0.317495	FALSE	3.33813e-05	0.000100144	0.000132873	0.000170383	Bacteria	Firmicutes	Clostridia	Clostridiales	Ruminococcaceae	Oscillospira	NA
77f352b310dc941a969edf6536c2e820	-0.685072	0.53019	-1.29213	0.196314	0.361833	FALSE	0.000144263	8.19457e-05	8.77031e-05	9.09267e-05	Bacteria	Firmicutes	Clostridia	Clostridiales	[Mogibacteriaceae]	NA	NA
80c0ffeafba501e8e7ee0ec8b9b16be6	0.868862	0.676767	1.28384	0.199198	0.363584	FALSE	5.04984e-05	0.000105703	0.000110578	0.000109453	Bacteria	Firmicutes	Clostridia	Clostridiales	Lachnospiraceae	Coprococcus	NA
f44404ea806c18f6b05b7cbb4f3e5fd2	0.223549	0.176408	1.26723	0.205073	0.37071	FALSE	0.0272463	0.0088577	0.0325816	0.0125312	Bacteria	Firmicutes	Clostridia	Clostridiales	Peptostreptococcaceae	NA	NA
9e6cd1a17d0eae09b1fba990a018e51a	-0.568054	0.453776	-1.25184	0.210629	0.374389	FALSE	4.14733e-05	6.5485e-05	8.34819e-06	1.86535e-05	Bacteria	Firmicutes	Clostridia	Clostridiales	NA	NA	NA
07687ea082d6b251dceee23598c13a35	-1.8723	1.49716	-1.25057	0.211092	0.374389	FALSE	0.00906735	0.0134876	0.00222456	0.00458257	Bacteria	Firmicutes	Clostridia	Clostridiales	NA	NA	NA
06538b77450f85903962437f449fa60a	-0.659366	0.538397	-1.22468	0.220695	0.384172	FALSE	0.00157948	0.000474373	0.00105597	0.000541874	Bacteria	Actinobacteria	Coriobacteriia	Coriobacteriales	Coriobacteriaceae	Adlercreutzia	NA
998347da00eab2866a496a20e79a9a23	1.03754	0.847155	1.22474	0.220674	0.384172	FALSE	0.000118007	0.000189932	0.00043328	0.000585044	Bacteria	Firmicutes	Clostridia	Clostridiales	NA	NA	NA
d92797ea47d55d2fd61284075915eb00	1.01517	0.853051	1.19004	0.23403	0.401397	FALSE	0.00031446	0.000466767	0.000376211	0.000347476	Bacteria	Firmicutes	Clostridia	Clostridiales	Lachnospiraceae	NA	NA
d8d3b1062f328e35e1386e0034730b61	0.272751	0.229601	1.18793	0.23486	0.401397	FALSE	0.00210324	0.00115899	0.00240625	0.000915653	Bacteria	Firmicutes	Clostridia	Clostridiales	NA	NA	NA
1a6d7c9188120f4a83ed205fce90e03c	0.574087	0.494274	1.16148	0.245448	0.415714	FALSE	1.66148e-05	3.30077e-05	5.35759e-05	6.0565e-05	Bacteria	Firmicutes	Clostridia	Clostridiales	Dehalobacteriaceae	Dehalobacterium	NA
5b9fcdd39a061f473ec8663507ce00cd	-0.773613	0.68681	-1.12639	0.260002	0.436432	FALSE	0.000661614	0.000387228	0.00032029	0.000217563	Bacteria	Firmicutes	Clostridia	Clostridiales	Lachnospiraceae	[Ruminococcus]	gnavus
8668bbc04aaaf65b147fee8019432b3d	-1.1234	1.00336	-1.11963	0.26287	0.437342	FALSE	0.000576263	0.000620117	0.000183273	0.000287249	Bacteria	Firmicutes	Clostridia	Clostridiales	Lachnospiraceae	[Ruminococcus]	gnavus
c675f7bc415f958b7cf5766f073bcede	-0.799643	0.719907	-1.11076	0.266672	0.439775	FALSE	0.000203821	0.000349165	3.65015e-05	8.7462e-05	Bacteria	Firmicutes	Clostridia	Clostridiales	Ruminococcaceae	Oscillospira	NA
e343092fc6251c49a040276ed0f9da36	0.511954	0.473274	1.08173	0.279373	0.452776	FALSE	3.25969e-05	4.17686e-05	5.73223e-05	4.14466e-05	Bacteria	Bacteroidetes	Bacteroidia	Bacteroidales	Bacteroidaceae	Bacteroides	NA
f73240af8e9990d267e673559aecaf4f	0.493485	0.454103	1.08672	0.277159	0.452776	FALSE	9.0881e-06	2.72643e-05	4.12514e-05	4.98843e-05	Bacteria	Firmicutes	Bacilli	Lactobacillales	Lactobacillaceae	Lactobacillus	salivarius
cc1c1f8febcd19956e4fe51b367672fb	0.36249	0.350935	1.03293	0.301639	0.474206	FALSE	0.000198385	8.08535e-05	0.000220207	5.28581e-05	Bacteria	Bacteroidetes	Bacteroidia	Bacteroidales	Bacteroidaceae	Bacteroides	fragilis
91e5afa8922f9eac83e9c60b71b8ccc1	0.961103	0.922549	1.04179	0.297509	0.474206	FALSE	0.000217934	0.000335198	0.000340285	0.000314505	Bacteria	Firmicutes	Clostridia	Clostridiales	Ruminococcaceae	Oscillospira	NA
2b3cde7f7fd2c8d3191de1bec65c77c7	0.536151	0.518861	1.03332	0.301452	0.474206	FALSE	2.22683e-05	4.41876e-05	5.08822e-05	5.81528e-05	Bacteria	Firmicutes	Clostridia	Clostridiales	Ruminococcaceae	NA	NA
6458c333f2c401e37f6f56181668841a	0.862448	0.837927	1.02926	0.303356	0.474206	FALSE	0.000968812	0.000664678	0.00149041	0.000668186	Bacteria	Firmicutes	Clostridia	Clostridiales	Lachnospiraceae	Coprococcus	NA
65b302b6f467a2f70aed9636adb98ae8	-0.214636	0.209334	-1.02533	0.305207	0.474206	FALSE	0.00226625	0.000763975	0.00168096	0.00047585	Bacteria	Firmicutes	Clostridia	Clostridiales	NA	NA	NA
6b25fd44d781c17f7d0519ec61fa6b06	-0.643776	0.640943	-1.00442	0.315177	0.485682	FALSE	0.000275777	0.000139807	0.000181456	0.000132005	Bacteria	Firmicutes	Clostridia	Clostridiales	Lachnospiraceae	Dorea	NA
fddb252ba7affe09437cee55c574d4ff	0.826256	0.830532	0.994852	0.319808	0.488813	FALSE	0.000108658	0.000225596	0.00023412	0.000238054	Bacteria	Firmicutes	Clostridia	Clostridiales	Lachnospiraceae	NA	NA
373a5372cb37c67af9d74dddb6d935c2	-0.660283	0.708515	-0.931925	0.351375	0.53273	FALSE	0.000183122	0.000171914	8.51694e-05	8.38861e-05	Bacteria	Firmicutes	Clostridia	Clostridiales	Lachnospiraceae	NA	NA
c305a0ee002f52a9df4e25a2179803fa	0.930006	1.01438	0.916823	0.359235	0.54029	FALSE	0.000258105	0.000391439	0.000671725	0.000733374	Bacteria	Firmicutes	Clostridia	Clostridiales	NA	NA	NA
1696470b4616fa8edd22f5a7dba11ab3	0.556799	0.626529	0.888704	0.374162	0.558273	FALSE	8.25462e-05	7.12633e-05	0.000148755	0.000109578	Bacteria	Firmicutes	Clostridia	Clostridiales	Ruminococcaceae	NA	NA
6116fd7dc95407952dfa6a8cad835556	-0.686577	0.82076	-0.836514	0.402866	0.59012	FALSE	0.000571404	0.000375546	0.00032148	0.000257901	Bacteria	Firmicutes	Erysipelotrichi	Erysipelotrichales	Erysipelotrichaceae	Coprobacillus	NA
0f2a5acc53e55f2c9f0c7409421dc5a0	0.537187	0.644989	0.832862	0.404923	0.59012	FALSE	0.000394944	0.000261532	0.000674192	0.000419347	Bacteria	Firmicutes	Clostridia	Clostridiales	Ruminococcaceae	NA	NA
501a3e687c65822914e1a727e5f43331	-0.214134	0.255032	-0.839637	0.401112	0.59012	FALSE	0.00262837	0.00114344	0.0018844	0.000828041	Bacteria	Firmicutes	Clostridia	Clostridiales	Ruminococcaceae	Ruminococcus	NA
8186f15a240b1b7a8714e5b1924c0cdc	0.482391	0.602321	0.800886	0.423197	0.612009	FALSE	5.116e-05	6.4977e-05	0.000101771	0.000107462	Bacteria	Firmicutes	Clostridia	Clostridiales	Ruminococcaceae	NA	NA
3b82b2fd899cb58fcd17113c5320e5a5	0.742562	0.938962	0.790834	0.429041	0.615723	FALSE	0.000194265	0.000387322	0.000342136	0.000559379	Bacteria	Firmicutes	Clostridia	Clostridiales	NA	NA	NA
a0281b2780a37603eac3d45593f1c4e2	-0.340217	0.438336	-0.776155	0.437658	0.623331	FALSE	3.41866e-05	5.17592e-05	1.37438e-05	2.56048e-05	Bacteria	Bacteroidetes	Bacteroidia	Bacteroidales	[Paraprevotellaceae]	[Prevotella]	NA
5908b3a16fed319c6b8eb17fbd9da859	-0.17079	0.236518	-0.722101	0.470232	0.664689	FALSE	0.0212817	0.00760944	0.0165843	0.00554416	Bacteria	Firmicutes	Clostridia	Clostridiales	Ruminococcaceae	Oscillospira	NA
b18037a224663cf99b188ff37ab195d4	0.340782	0.489984	0.695496	0.486744	0.677836	FALSE	2.03399e-05	6.10196e-05	4.14229e-05	6.55344e-05	Bacteria	Actinobacteria	Coriobacteriia	Coriobacteriales	Coriobacteriaceae	Adlercreutzia	NA
5a19c9aede9cdb607d2498bd4ea58b9a	-0.551599	0.791851	-0.696594	0.486057	0.677836	FALSE	0.00015682	0.000236012	8.56192e-05	0.000166841	Bacteria	Firmicutes	Clostridia	Clostridiales	Ruminococcaceae	Oscillospira	NA
ac6dc9ec5bdc298654910f287f624a73	-0.666231	1.00434	-0.663352	0.507105	0.700999	FALSE	0.000587062	0.000475355	0.000367717	0.000402855	Bacteria	Firmicutes	Clostridia	Clostridiales	Lachnospiraceae	NA	NA
807ab4dce101a0cca3e66c559d190b9a	-0.283258	0.455602	-0.621723	0.534124	0.711854	FALSE	3.43843e-05	3.65786e-05	2.49717e-05	3.50163e-05	Bacteria	Firmicutes	Clostridia	Clostridiales	Clostridiaceae	Clostridium	hiranonis
8619b0ceb73a9c6a8b7630715fa9b9ec	-0.23239	0.377055	-0.616329	0.537677	0.711854	FALSE	0.00305315	0.00154015	0.00235784	0.00125712	Bacteria	Firmicutes	Clostridia	Clostridiales	Ruminococcaceae	Ruminococcus	NA
9e7ef238a039f261b249e074206fcc60	0.648136	1.02438	0.632713	0.526921	0.711854	FALSE	0.000388813	0.000475051	0.000654427	0.000589907	Bacteria	Firmicutes	Clostridia	Clostridiales	Lachnospiraceae	NA	NA
5936ada85b3e6a9bff896efa46576106	-0.146655	0.234369	-0.625743	0.531483	0.711854	FALSE	0.00955268	0.00237142	0.00855277	0.00500461	Bacteria	Firmicutes	Clostridia	Clostridiales	Lachnospiraceae	NA	NA
f16e2b300e1715cf0886e177ecf2f699	0.875544	1.41701	0.617882	0.536653	0.711854	FALSE	0.00190428	0.00382224	0.00327529	0.00573744	Bacteria	Firmicutes	Clostridia	Clostridiales	Lachnospiraceae	NA	NA
cfd63bbfc3f97ecc12f0703dc651f748	-0.174931	0.274882	-0.636387	0.524524	0.711854	FALSE	0.0053912	0.00319958	0.00359415	0.000923325	Bacteria	Firmicutes	Clostridia	Clostridiales	NA	NA	NA
f765dc4fda0fd3d1515976e692b2714c	0.201703	0.337095	0.598357	0.549602	0.722554	FALSE	0.00570184	0.00501504	0.00615689	0.0039096	Bacteria	Firmicutes	Clostridia	Clostridiales	Ruminococcaceae	Ruminococcus	NA
285d6ca413ffd7ed98b964a89abed929	0.193852	0.342881	0.565363	0.571827	0.746551	FALSE	5.59507e-06	1.67852e-05	1.60726e-05	2.40985e-05	Bacteria	Bacteroidetes	Bacteroidia	Bacteroidales	[Paraprevotellaceae]	NA	NA
b99156ca841e99c7dc23bb92689252ea	-0.376329	0.684096	-0.550112	0.582243	0.754908	FALSE	0.000134364	0.000119803	9.76708e-05	0.000113737	Bacteria	Firmicutes	Clostridia	Clostridiales	Ruminococcaceae	Ruminococcus	NA
fd496fd32dc8c08ade2e8b6c9d8ee13d	-0.241188	0.458984	-0.525481	0.599249	0.756099	FALSE	2.73106e-05	5.4434e-05	1.64628e-05	3.99423e-05	Bacteria	Firmicutes	Bacilli	Lactobacillales	Streptococcaceae	Streptococcus	NA
8a47d1c31ecaf4f32812c430bbb43980	0.349397	0.662903	0.527072	0.598144	0.756099	FALSE	3.40804e-05	0.000102241	8.15168e-05	0.000154317	Bacteria	Firmicutes	Clostridia	Clostridiales	Ruminococcaceae	NA	NA
96cc7c2b0d5a89930e20704f6cdd3997	0.245257	0.457277	0.536342	0.591722	0.756099	FALSE	0.000373798	0.000201981	0.000379735	0.000229856	Bacteria	Firmicutes	Clostridia	Clostridiales	Christensenellaceae	NA	NA
b70622e0c3bd538a0d4148ed6e6a89a0	0.124972	0.233766	0.534602	0.592925	0.756099	FALSE	0.00188676	0.000745131	0.00191919	0.000753503	Bacteria	Firmicutes	Clostridia	Clostridiales	Lachnospiraceae	NA	NA
27ca657432da650b6f66c43ad57b997f	-0.567647	1.1494	-0.493863	0.621403	0.778825	FALSE	0.000969643	0.000757162	0.000835513	0.000874636	Bacteria	Firmicutes	Clostridia	Clostridiales	Lachnospiraceae	NA	NA
89f8b6cf08a9c941be608629f1287d09	0.0941074	0.209422	0.449368	0.653166	0.813213	FALSE	0.170566	0.0517426	0.172716	0.0492994	Bacteria	Verrucomicrobia	Verrucomicrobiae	Verrucomicrobiales	Verrucomicrobiaceae	Akkermansia	muciniphila
7c3d7711fd15460714ece118b35c0576	0.29056	0.670983	0.433036	0.664989	0.822486	FALSE	4.20762e-05	8.54086e-05	7.97881e-05	0.000115064	Bacteria	Firmicutes	Clostridia	Clostridiales	Ruminococcaceae	Anaerotruncus	NA
e335f74033bc634af43ee6baa84fa247	0.0959683	0.24038	0.399236	0.689719	0.830781	FALSE	0.00545512	0.00161931	0.00571686	0.00211115	Bacteria	Firmicutes	Clostridia	Clostridiales	Peptostreptococcaceae	NA	NA
62dc76a09326c359be5946507e82e9fa	0.301816	0.736122	0.410008	0.6818	0.830781	FALSE	0.000513101	0.000720789	0.000454509	0.000412311	Bacteria	Firmicutes	Clostridia	Clostridiales	[Mogibacteriaceae]	NA	NA
5699b09d3c91c083e8ce6bcafc742e25	-0.192921	0.469921	-0.41054	0.68141	0.830781	FALSE	2.53842e-05	5.20341e-05	2.07986e-05	4.63197e-05	Bacteria	Fusobacteria	Fusobacteriia	Fusobacteriales	Fusobacteriaceae	Fusobacterium	NA
ad5513e31f47c934894049655d3aa505	0.239361	0.607954	0.393716	0.693791	0.830781	FALSE	0.000461496	0.000256654	0.000539145	0.000266135	Bacteria	Firmicutes	Clostridia	Clostridiales	Ruminococcaceae	Oscillospira	NA
82f9aac51867be7003aec55bc21fb440	-0.424018	1.07518	-0.394369	0.693309	0.830781	FALSE	0.00200165	0.00449617	0.000219103	0.000229092	Bacteria	Firmicutes	Clostridia	Clostridiales	NA	NA	NA
23f810c1fea24ba99734ad93ad260818	-0.066677	0.181463	-0.367442	0.713289	0.843386	FALSE	0.00454915	0.000966037	0.00396511	0.000879407	Bacteria	Bacteroidetes	Bacteroidia	Bacteroidales	S24-7	NA	NA
c9bdde3326c19bae4050116f5b6d2f88	0.20711	0.556931	0.371878	0.709984	0.843386	FALSE	3.12586e-05	6.63481e-05	4.57543e-05	6.97305e-05	Bacteria	Firmicutes	Clostridia	Clostridiales	NA	NA	NA
0a91d95a4c455f3c0bec4f1f714a89d6	-0.0923556	0.281381	-0.328222	0.742744	0.870366	FALSE	0.00151408	0.000479288	0.0013953	0.000731937	Bacteria	Firmicutes	Clostridia	Clostridiales	Lachnospiraceae	[Ruminococcus]	gnavus
f43abc358c25b63e3d0fe9c751c4e2a8	0.313681	0.965898	0.324755	0.745366	0.870366	FALSE	0.000248999	0.000300804	0.000282863	0.000298664	Bacteria	Firmicutes	Clostridia	Clostridiales	Lachnospiraceae	[Ruminococcus]	gnavus
dd1448b33d0cb5bd6e89b626fa1d5dc6	0.31626	1.02999	0.30705	0.758805	0.880589	FALSE	0.000320637	0.00050679	0.000358586	0.000447068	Bacteria	Firmicutes	Clostridia	Clostridiales	Lachnospiraceae	NA	NA
0af8eafa6c098239ca583fff1819119b	0.161827	0.554104	0.292052	0.770247	0.888383	FALSE	5.05997e-05	6.28449e-05	5.50045e-05	5.42377e-05	Bacteria	Proteobacteria	Betaproteobacteria	Burkholderiales	Alcaligenaceae	Sutterella	NA
d85f7c80c1ad16d5903ce9d78ade5916	0.280417	1.0036	0.279412	0.779929	0.893451	FALSE	0.00035423	0.000446592	0.000353641	0.000394366	Bacteria	Firmicutes	Clostridia	Clostridiales	Ruminococcaceae	Ruminococcus	NA
914cd932c40f857f5730b165792e560d	-0.17841	0.651618	-0.273795	0.784242	0.893451	FALSE	8.8523e-05	0.000176924	4.10492e-05	7.11411e-05	Bacteria	Firmicutes	Clostridia	Clostridiales	Ruminococcaceae	NA	NA
e255ba0f50527b1d02dcc912cc77df05	0.231713	0.865436	0.267742	0.788898	0.893451	FALSE	0.000358582	0.000757877	0.000210876	0.000225031	Bacteria	Firmicutes	Clostridia	Clostridiales	NA	NA	NA
09893bf764954c6de6b1a52e3725d3c8	-0.170769	0.718378	-0.237715	0.812102	0.914223	FALSE	0.00117263	0.000966543	0.000829045	0.000603586	Bacteria	Firmicutes	Clostridia	Clostridiales	Ruminococcaceae	Oscillospira	NA
899eadb019f06090377ea4bd3d06a914	-0.0676164	0.296998	-0.227666	0.819906	0.917514	FALSE	0.00153358	0.000687142	0.00131847	0.000530722	Bacteria	Firmicutes	Clostridia	Clostridiales	Lachnospiraceae	Dorea	NA
6d6f6e6a33ed34d314334f4c712228f0	-0.0477424	0.236538	-0.201838	0.840043	0.931573	FALSE	0.0031354	0.00145489	0.0026839	0.00104323	Bacteria	Firmicutes	Clostridia	Clostridiales	Ruminococcaceae	Oscillospira	NA
89d9a1773e66ff89b2f8525e460c6056	-0.156068	0.784852	-0.198851	0.84238	0.931573	FALSE	0.000121532	0.000253593	0.00012262	0.000274258	Bacteria	Firmicutes	Clostridia	Clostridiales	Lachnospiraceae	NA	NA
b891b2f7f5366be592c55602ec1ac92c	-0.171077	0.910988	-0.187793	0.851039	0.935645	FALSE	0.000266616	0.000339605	0.000180028	0.000241374	Bacteria	Firmicutes	Clostridia	Clostridiales	Lachnospiraceae	NA	NA
a6ccd0968e3bb5d3d440a8146694161f	-0.0683671	0.412018	-0.165932	0.86821	0.948974	FALSE	0.0383285	0.0184647	0.0456519	0.0417894	Bacteria	Bacteroidetes	Bacteroidia	Bacteroidales	Rikenellaceae	NA	NA
90341c9ce791289cc32e350b44807ffb	0.0414963	0.271977	0.152573	0.878735	0.954926	FALSE	0.00147506	0.000402951	0.0015554	0.000780629	Bacteria	Actinobacteria	Coriobacteriia	Coriobacteriales	Coriobacteriaceae	Adlercreutzia	NA
2301d8710411a6ebd915db76e8c4da9e	0.0835286	0.66867	0.124917	0.900589	0.97305	FALSE	0.00031093	0.000175783	0.000381256	0.000219418	Bacteria	Firmicutes	Clostridia	Clostridiales	Lachnospiraceae	Dorea	NA
08494bacae7c1ac914256e18e004c85c	-0.0882986	0.864981	-0.102082	0.918692	0.985198	FALSE	0.000289268	0.000656209	0.000110772	0.000189761	Bacteria	Firmicutes	Clostridia	Clostridiales	Lachnospiraceae	[Ruminococcus]	gnavus
58e811d16d39a4d546e07c4784c429ba	0.0941265	0.965195	0.0975207	0.922313	0.985198	FALSE	0.000305043	0.000467795	0.000208967	0.000268241	Bacteria	Firmicutes	Clostridia	Clostridiales	NA	NA	NA
5d6183524779141b3cdda25bf34813ae	0.0763694	0.937376	0.0814714	0.935067	0.993179	FALSE	0.000163284	0.000253739	0.000337948	0.000607444	Bacteria	Firmicutes	Clostridia	Clostridiales	Lachnospiraceae	NA	NA
3fbe62945300f36b40f15e3ffc21d853	-0.00639937	0.487735	-0.0131206	0.989532	0.993632	FALSE	3.00338e-05	4.7094e-05	2.84203e-05	4.29214e-05	Bacteria	Bacteroidetes	Bacteroidia	Bacteroidales	Bacteroidaceae	Bacteroides	NA
47d2f0adc9e8063c45ed211dfd73fd63	-0.00417506	0.236806	-0.0176307	0.985933	0.993632	FALSE	0.000344813	8.25579e-05	0.000315014	6.24612e-05	Bacteria	Fusobacteria	Fusobacteriia	Fusobacteriales	Fusobacteriaceae	NA	NA
506f8c471421b2587202d1fe4181530b	-0.0317456	0.71239	-0.0445621	0.964456	0.993632	FALSE	0.000261238	0.000224509	0.000177824	0.0001221	Bacteria	Firmicutes	Bacilli	Lactobacillales	Lactobacillaceae	Lactobacillus	NA
f46fb27c910cdc08b14ef44ef5fe22ea	0.0406808	1.009	0.0403178	0.96784	0.993632	FALSE	0.000413265	0.000541333	0.000316307	0.000382019	Bacteria	Firmicutes	Clostridia	Clostridiales	Ruminococcaceae	Ruminococcus	NA
b0701161cb0a3dbf39f137e4a53a3043	0.0493538	0.681235	0.0724476	0.942246	0.993632	FALSE	0.000164268	0.000124678	0.000175108	0.000126443	Bacteria	Firmicutes	Clostridia	Clostridiales	Ruminococcaceae	NA	NA
fadbdcc5d5509a8c37b78100534cf2e3	-0.0131093	0.225237	-0.0582021	0.953588	0.993632	FALSE	0.00715659	0.0027103	0.00632931	0.00236713	Bacteria	Firmicutes	Clostridia	Clostridiales	Ruminococcaceae	Oscillospira	NA
9d75480126a1699d07828e08dd329be8	-0.0247544	0.752739	-0.0328858	0.973766	0.993632	FALSE	0.00139331	0.000607802	0.00131167	0.00072453	Bacteria	Firmicutes	Clostridia	Clostridiales	Lachnospiraceae	[Ruminococcus]	gnavus
b8bf42099720d840bb4d816b4a9a5acf	0.0572036	0.983272	0.0581768	0.953608	0.993632	FALSE	0.000276752	0.000549194	0.000263357	0.000456803	Bacteria	Firmicutes	Clostridia	Clostridiales	Lachnospiraceae	[Ruminococcus]	gnavus
c5676c736f09d04b21b80806e6a38fcd	0.00560318	0.702019	0.00798153	0.993632	0.993632	FALSE	0.000701578	0.000559072	0.000772521	0.000713141	Bacteria	Firmicutes	Clostridia	Clostridiales	Lachnospiraceae	NA	NA
e6433dbfb0f737d09eeac7933b444834	-0.0160498	0.839035	-0.0191289	0.984738	0.993632	FALSE	0.000189457	0.000315627	0.000101838	0.000127418	Bacteria	Firmicutes	Clostridia	Clostridiales	NA	NA	NA
a4d7cbabde969e044fe9800d02c19328	0.021881	0.985212	0.0222095	0.982281	0.993632	FALSE	0.00116269	0.000909721	0.000680494	0.000450688	Bacteria	Firmicutes	Clostridia	Clostridiales	NA	NA	NA
